# Supplementary material for: Liver Transcriptome Analysis of the Large Yellow Croaker (Larimichthys crocea) during Fasting by Using RNA-Seq
Source: PLoS One. 2016 Mar 11;11(3):e0150240. doi: 10.1371/journal.pone.0150240 (PMC4788198; doi:10.1371/journal.pone.0150240)
Supplement: S1 Table — The data show the 7624 unigenes that were differentially expressed in the 21 d fasting and normal large yellow croaker. (XLS) [file pone.0150240.s005.xls]

geneID(7623)	geneLength	LB2A_rawfragments(17494043)	LF1A_rawfragments(19529986)	LB2A_FPKM	LF1A_FPKM	log2(LF1A_FPKM/LB2A_FPKM)	up/down	pvalue	FDR	Nr-ID	Nr-Score	Nr-Evalue	Nr-annotation	Nt-ID	Nt-Score	Nt-Evalue	Nt-annotation	Swissprot-ID	Swissprot-Score	Swissprot-Evalue	Swissprot-annotation	COG-Protein-or-Domain	COG-Score	COG-Evalue	COG-ID	COG-Function-Description	KO_id	KEGG-Evalue	KEGG-Score	KEGG-Gene	ko_definition	GO-BiologicalProcess	GO-MolecularFunction	Go-CellularComponent	Pathway ID//Pathway
CL100.Contig1_All	1080	17884	54885	946.5656	2602.1240	1.4589	Up	0	0	gi|222087979|gb|ACM41852.1|	513.8	5e-144	elastase 4 precursor [Epinephelus coioides]	gi|222087978|gb|FJ426128.1|	1011	0.0	Epinephelus coioides elastase 4 precursor, mRNA, partial cds	sp|P08217|CEL2A_HUMAN	364	2e-100	Chymotrypsin-like elastase family member 2A OS=Homo sapiens GN=CELA2A PE=1 SV=1	VC1649	97.4	4e-20	COG5640	Secreted trypsin-like serine protease	K01346	3e-113	408	dre:334304	pancreatic elastase II [EC:3.4.21.71]	GO:0006508//proteolysis	GO:0004252//serine-type endopeptidase activity	-	ko04972//Pancreatic secretion;ko04974//Protein digestion and absorption
CL100.Contig2_All	954	630	13769	37.7487	739.0130	4.2911	Up	0	0	gi|222087979|gb|ACM41852.1|	510.4	5e-143	elastase 4 precursor [Epinephelus coioides]	gi|222087978|gb|FJ426128.1|	981	0.0	Epinephelus coioides elastase 4 precursor, mRNA, partial cds	sp|P08217|CEL2A_HUMAN	363	2e-100	Chymotrypsin-like elastase family member 2A OS=Homo sapiens GN=CELA2A PE=1 SV=1	VC1649	97.8	2e-20	COG5640	Secreted trypsin-like serine protease	K01346	2e-113	409	dre:334304	pancreatic elastase II [EC:3.4.21.71]	GO:0006508//proteolysis	GO:0004252//serine-type endopeptidase activity	-	ko04972//Pancreatic secretion;ko04974//Protein digestion and absorption
CL103.Contig1_All	3078	3078	9557	57.1623	158.9831	1.4757	Up	0	0	gi|308450159|ref|XP_003088200.1|	187.6	3e-45	hypothetical protein CRE_03576 [Caenorhabditis remanei] >gi|308248801|gb|EFO92753.1| hypothetical protein CRE_03576 [Caenorhabditis remanei]	gi|460122417|gb|GAFU01007305.1|	583	1e-162	TSA: Spodoptera exigua comp3750_c0_seq1 transcribed RNA sequence	--	--	--	--	--	--	--	--	--	--	--	--	--	--	-	-	-	--
CL1056.Contig1_All	4678	40977	116999	500.7140	1280.6192	1.3548	Up	0	0	gi|348527824|ref|XP_003451419.1|	1613.2	0.0	PREDICTED: elongation factor 2-like [Oreochromis niloticus]	gi|348527823|ref|XM_003451371.1|	2932	0.0	PREDICTED: Oreochromis niloticus elongation factor 2-like (LOC100702471), mRNA	sp|P58252|EF2_MOUSE	1557	0.0	Elongation factor 2 OS=Mus musculus GN=Eef2 PE=1 SV=2	YOR133w	1131	0.0	COG0480	Translation elongation factors (GTPases)	K03234	0.0	1579	dre:326929	elongation factor 2	GO:0006414//translational elongation;GO:0042221//response to chemical stimulus;GO:0006184//GTP catabolic process;GO:0009790//embryo development	GO:0003746//translation elongation factor activity;GO:0005515//protein binding;GO:0003924//GTPase activity;GO:0005525//GTP binding	GO:0005844//polysome;GO:0005737//cytoplasm	--
CL1071.Contig1_All	2524	10162	5396	230.1440	109.4664	-1.0720	Down	0	0	gi|317419416|emb|CBN81453.1|	741.5	0.0	Habp2-prov protein, partial [Dicentrarchus labrax]	gi|374428415|emb|FQ310507.3|	486	1e-133	Dicentrarchus labrax chromosome sequence corresponding to linkage group 1, bottom part, complete sequence	sp|Q8K0D2|HABP2_MOUSE	456	9e-128	Hyaluronan-binding protein 2 OS=Mus musculus GN=Habp2 PE=1 SV=2	mlr3307	111	7e-24	COG5640	Secreted trypsin-like serine protease	K08648	3e-131	470	dre:553472	hyaluronan binding protein 2 [EC:3.4.21.-]	-	GO:0008233//peptidase activity	-	--
CL1071.Contig2_All	2185	1129	4595	29.5360	107.6793	1.8662	Up	0	0	gi|317419416|emb|CBN81453.1|	736.9	0.0	Habp2-prov protein, partial [Dicentrarchus labrax]	gi|374428415|emb|FQ310507.3|	476	1e-130	Dicentrarchus labrax chromosome sequence corresponding to linkage group 1, bottom part, complete sequence	sp|Q8K0D2|HABP2_MOUSE	447	4e-125	Hyaluronan-binding protein 2 OS=Mus musculus GN=Habp2 PE=1 SV=2	mlr3307	111	6e-24	COG5640	Secreted trypsin-like serine protease	K08648	4e-131	469	dre:553472	hyaluronan binding protein 2 [EC:3.4.21.-]	-	GO:0008233//peptidase activity	-	--
CL1075.Contig1_All	1165	11553	36379	566.8637	1598.9059	1.4960	Up	0	0	gi|410924588|ref|XP_003975763.1|	305.4	3e-81	PREDICTED: 40S ribosomal protein S15-like [Takifugu rubripes]	gi|354832406|gb|JN112577.1|	813	0.0	Epinephelus coioides 40S ribosomal protein S15 mRNA, complete cds	sp|P70066|RS15_XIPMA	291	2e-78	40S ribosomal protein S15 OS=Xiphophorus maculatus GN=rps15 PE=2 SV=1	SPAC1071.07c	214	2e-55	COG0185	Ribosomal protein S19	K02958	5e-76	285	dre:337148	small subunit ribosomal protein S15e	GO:0009790//embryo development;GO:0006412//translation	GO:0003735//structural constituent of ribosome;GO:0003723//RNA binding	GO:0015935//small ribosomal subunit	ko03010//Ribosome
CL1084.Contig1_All	1460	25230	539304	987.8118	18913.8027	4.2591	Up	0	0	gi|257219534|gb|ACV50420.1|	56.2	5e-06	apolipoprotein A-I [Rachycentron canadum]	gi|193795855|gb|EU812516.1|	349	2e-92	Oplegnathus fasciatus apolipoprotein A-I (apoA-I) mRNA, complete cds	sp|O42175|APOA1_SPAAU	204	3e-52	Apolipoprotein A-I OS=Sparus aurata GN=apoa1 PE=2 SV=1	--	--	--	--	--	K08757	7e-28	125	dre:30355	apolipoprotein A-I	-	-	-	ko04975//Fat digestion and absorption;ko04977//Vitamin digestion and absorption;ko03320//PPAR signaling pathway;ko05143//African trypanosomiasis
CL1093.Contig3_All	2644	1418	11	30.6566	0.2130	-7.1692	Down	0	0	gi|348541877|ref|XP_003458413.1|	1410.2	0.0	PREDICTED: lanosterol synthase isoform 1 [Oreochromis niloticus]	gi|348541876|ref|XM_003458365.1|	1992	0.0	PREDICTED: Oreochromis niloticus lanosterol synthase (2,3-oxidosqualene-lanosterol cyclase), transcript variant 1 (LSS), mRNA	sp|P48449|ERG7_HUMAN	1192	0.0	Lanosterol synthase OS=Homo sapiens GN=LSS PE=1 SV=1	YHR072w	526	9e-149	COG1657	Squalene cyclase	K01852	0.0	1328	dre:795400	lanosterol synthase [EC:5.4.99.7]	GO:0006695//cholesterol biosynthetic process	GO:0000250//lanosterol synthase activity	GO:0005789//endoplasmic reticulum membrane;GO:0005811//lipid particle	ko01100//Metabolic pathways;ko00100//Steroid biosynthesis
CL10.Contig1_All	6216	4162	1540	38.2737	12.6855	-1.5932	Down	0	0	gi|379062622|gb|AFC89899.1|	3121.6	0.0	complement component C3 [Miichthys miiuy]	gi|379062621|gb|JQ033711.1|	8298	0.0	Miichthys miiuy isolate C3L complement component C3 mRNA, complete cds	sp|P98093|CO3_ONCMY	1884	0.0	Complement C3 (Fragment) OS=Oncorhynchus mykiss GN=c3 PE=1 SV=1	--	--	--	--	--	K03990	0.0	1568	dre:565074	complement component 3	-	-	-	ko05150//Staphylococcus aureus infection;ko05322//Systemic lupus erythematosus;ko04610//Complement and coagulation cascades;ko05134//Legionellosis;ko04145//Phagosome;ko05133//Pertussis;ko05152//Tuberculosis;ko05140//Leishmaniasis;ko05142//Chagas disease (American trypanosomiasis);ko05168//Herpes simplex infection
CL10.Contig2_All	6547	16751	6052	146.2542	47.3320	-1.6276	Down	0	0	gi|379062622|gb|AFC89899.1|	3125.9	0.0	complement component C3 [Miichthys miiuy]	gi|379062621|gb|JQ033711.1|	8346	0.0	Miichthys miiuy isolate C3L complement component C3 mRNA, complete cds	sp|P98093|CO3_ONCMY	1885	0.0	Complement C3 (Fragment) OS=Oncorhynchus mykiss GN=c3 PE=1 SV=1	--	--	--	--	--	K03990	0.0	1571	dre:565074	complement component 3	-	-	-	ko05150//Staphylococcus aureus infection;ko05322//Systemic lupus erythematosus;ko04610//Complement and coagulation cascades;ko05134//Legionellosis;ko04145//Phagosome;ko05133//Pertussis;ko05152//Tuberculosis;ko05140//Leishmaniasis;ko05142//Chagas disease (American trypanosomiasis);ko05168//Herpes simplex infection
CL10.Contig3_All	7879	44963	15484	326.2075	100.6260	-1.6968	Down	0	0	gi|379062622|gb|AFC89899.1|	3101.6	0.0	complement component C3 [Miichthys miiuy]	gi|379062621|gb|JQ033711.1|	8223	0.0	Miichthys miiuy isolate C3L complement component C3 mRNA, complete cds	sp|P98093|CO3_ONCMY	1884	0.0	Complement C3 (Fragment) OS=Oncorhynchus mykiss GN=c3 PE=1 SV=1	--	--	--	--	--	K03990	0.0	1564	dre:565074	complement component 3	-	-	-	ko05150//Staphylococcus aureus infection;ko05322//Systemic lupus erythematosus;ko04610//Complement and coagulation cascades;ko05134//Legionellosis;ko04145//Phagosome;ko05133//Pertussis;ko05152//Tuberculosis;ko05140//Leishmaniasis;ko05142//Chagas disease (American trypanosomiasis);ko05168//Herpes simplex infection
CL10.Contig4_All	5369	35385	15000	376.7347	143.0527	-1.3970	Down	0	0	gi|339269297|gb|AEJ37035.1|	2419.4	0.0	complement component c3-2 [Dicentrarchus labrax]	gi|379062621|gb|JQ033711.1|	4557	0.0	Miichthys miiuy isolate C3L complement component C3 mRNA, complete cds	sp|P98093|CO3_ONCMY	1064	0.0	Complement C3 (Fragment) OS=Oncorhynchus mykiss GN=c3 PE=1 SV=1	--	--	--	--	--	K03990	0.0	1219	mdo:100020034	complement component 3	-	-	-	ko05150//Staphylococcus aureus infection;ko05322//Systemic lupus erythematosus;ko04610//Complement and coagulation cascades;ko05134//Legionellosis;ko04145//Phagosome;ko05133//Pertussis;ko05152//Tuberculosis;ko05140//Leishmaniasis;ko05142//Chagas disease (American trypanosomiasis);ko05168//Herpes simplex infection
CL1117.Contig1_All	1779	10033	22627	322.3775	651.2520	1.0145	Up	0	0	gi|432860312|ref|XP_004069496.1|	300.8	1e-79	PREDICTED: LOW QUALITY PROTEIN: 40S ribosomal protein S13-like [Oryzias latipes]	gi|348535906|ref|XR_134897.1|	793	0.0	PREDICTED: Oreochromis niloticus 40S ribosomal protein S13-like (LOC100696829), miscRNA	sp|P47772|RS13_ICTPU	297	6e-80	40S ribosomal protein S13 OS=Ictalurus punctatus GN=rps13 PE=2 SV=3	YDR064w	241	3e-63	COG0184	Ribosomal protein S15P/S13E	K02953	2e-79	297	dre:415169	small subunit ribosomal protein S13e	GO:0000184//nuclear-transcribed mRNA catabolic process, nonsense-mediated decay;GO:0006415//translational termination;GO:0006413//translational initiation;GO:0006414//translational elongation;GO:0033119//negative regulation of RNA splicing;GO:0019083//viral transcription;GO:0006614//SRP-dependent cotranslational protein targeting to membrane	GO:0005515//protein binding;GO:0003735//structural constituent of ribosome;GO:0003729//mRNA binding	GO:0005730//nucleolus;GO:0022627//cytosolic small ribosomal subunit	ko03010//Ribosome
CL1145.Contig1_All	3276	3161	8800	55.1557	137.5425	1.3183	Up	0	0	gi|325684009|gb|ADZ44620.1|	255.0	2e-65	c-type lysozyme [Oplegnathus fasciatus] >gi|332155264|dbj|BAK19960.1| lysozyme C [Oplegnathus fasciatus]	gi|149346815|gb|EF635863.1|	394	1e-105	Pseudosciaena crocea clone PC1C4 microsatellite sequence	sp|Q9DD65|LYSC_PAROL	254	1e-66	Lysozyme C OS=Paralichthys olivaceus PE=2 SV=1	--	--	--	--	--	K13915	9e-50	199	mdo:100011114	lysozyme C [EC:3.2.1.17]	GO:0019835//cytolysis;GO:0042742//defense response to bacterium;GO:0016998//cell wall macromolecule catabolic process	GO:0003796//lysozyme activity	GO:0005576//extracellular region	ko04970//Salivary secretion
CL1228.Contig1_All	3042	12795	29706	240.4312	500.0150	1.0563	Up	0	0	gi|348501268|ref|XP_003438192.1|	787.3	0.0	PREDICTED: serine--pyruvate aminotransferase, mitochondrial-like [Oreochromis niloticus]	gi|348501267|ref|XM_003438144.1|	1314	0.0	PREDICTED: Oreochromis niloticus serine--pyruvate aminotransferase, mitochondrial-like (LOC100707770), mRNA	sp|P41689|SPYA_FELCA	503	1e-141	Serine--pyruvate aminotransferase, mitochondrial OS=Felis catus GN=AGXT PE=2 SV=1	alr1004	326	1e-88	COG0075	Serine-pyruvate aminotransferase/archaeal aspartate aminotransferase	K00830	2e-160	567	dre:436603	alanine-glyoxylate transaminase / serine-glyoxylate transaminase / serine-pyruvate transaminase [EC:2.6.1.44 2.6.1.45 2.6.1.51]	GO:0042866//pyruvate biosynthetic process;GO:0046487//glyoxylate metabolic process;GO:0006625//protein targeting to peroxisome;GO:0042221//response to chemical stimulus	GO:0008453//alanine-glyoxylate transaminase activity;GO:0004760//serine-pyruvate transaminase activity;GO:0030170//pyridoxal phosphate binding	GO:0005777//peroxisome;GO:0005739//mitochondrion	ko01100//Metabolic pathways;ko00260//Glycine, serine and threonine metabolism;ko00630//Glyoxylate and dicarboxylate metabolism;ko04146//Peroxisome;ko00250//Alanine, aspartate and glutamate metabolism
CL1230.Contig1_All	2015	6361	2159	180.4514	54.8625	-1.7177	Down	0	0	gi|432915283|ref|XP_004079159.1|	122.5	8e-26	PREDICTED: uncharacterized protein LOC101162957 [Oryzias latipes]	gi|463431105|gb|GAFZ01043767.1|	65.9	7e-07	TSA: Anolis carolinensis comp23598_c0_seq3 transcribed RNA sequence	sp|Q9VJE5|CL190_DROME	137	9e-32	Restin homolog OS=Drosophila melanogaster GN=CLIP-190 PE=1 SV=1	aq_629	124	8e-28	COG1196	Chromosome segregation ATPases	K10421	9e-31	135	dse:Dsec_GM17234	CAP-Gly domain-containing linker protein 1	-	-	-	--
CL1230.Contig2_All	2813	14594	7580	296.5613	137.9741	-1.1039	Down	0	0	gi|432915283|ref|XP_004079159.1|	120.6	4e-25	PREDICTED: uncharacterized protein LOC101162957 [Oryzias latipes]	gi|432915282|ref|XM_004079111.1|	83.8	4e-12	PREDICTED: Oryzias latipes uncharacterized LOC101162957 (LOC101162957), mRNA	sp|O76329|ACTNB_DICDI	176	3e-43	Interaptin OS=Dictyostelium discoideum GN=abpD PE=1 SV=1	aq_629	146	2e-34	COG1196	Chromosome segregation ATPases	K10421	1e-40	169	der:Dere_GG21085	CAP-Gly domain-containing linker protein 1	-	-	-	--
CL1230.Contig3_All	2637	9239	3947	200.2740	76.6399	-1.3858	Down	0	0	gi|432915283|ref|XP_004079159.1|	99.0	1e-18	PREDICTED: uncharacterized protein LOC101162957 [Oryzias latipes]	gi|463431105|gb|GAFZ01043767.1|	63.9	4e-06	TSA: Anolis carolinensis comp23598_c0_seq3 transcribed RNA sequence	sp|Q9VJE5|CL190_DROME	169	4e-41	Restin homolog OS=Drosophila melanogaster GN=CLIP-190 PE=1 SV=1	aq_629	146	2e-34	COG1196	Chromosome segregation ATPases	K10421	4e-38	160	dya:Dyak_GE12790	CAP-Gly domain-containing linker protein 1	-	-	-	--
CL1244.Contig3_All	4142	48625	19198	671.0569	237.3253	-1.4996	Down	0	0	gi|47215659|emb|CAG01376.1|	383.3	6e-104	unnamed protein product [Tetraodon nigroviridis]	gi|126010837|gb|DQ850277.2|	504	1e-138	Lithognathus mormyrus clone lithmor647 mRNA sequence	sp|P17790|BASI_CHICK	236	3e-61	Basigin OS=Gallus gallus GN=BSG PE=1 SV=2	--	--	--	--	--	K06535	4e-87	324	dre:337692	basigin	GO:0006090//pyruvate metabolic process	-	GO:0016020//membrane	--
CL1253.Contig1_All	3090	1	20564	0.0185	340.7589	14.1689	Up	0	0	gi|374923103|gb|AFA26670.1|	1593.9	0.0	vitellogenin Ab [Dicentrarchus labrax]	gi|374923102|gb|JQ283442.1|	1588	0.0	Dicentrarchus labrax vitellogenin Ab (vtgAb) mRNA, complete cds	sp|Q98893|VIT2_FUNHE	1226	0.0	Vitellogenin-2 OS=Fundulus heteroclitus PE=1 SV=1	XF1267	72.0	6e-12	COG5297	Cellobiohydrolase A (1,4-beta-cellobiosidase A)	K13172	2e-12	75.9	oaa:100075123	serine/arginine repetitive matrix protein 2	-	-	-	--
CL1260.Contig1_All	2578	115305	3597	2556.6721	71.4423	-5.1613	Down	0	0	gi|348540678|ref|XP_003457814.1|	397.5	1e-108	PREDICTED: microfibril-associated glycoprotein 4-like [Oreochromis niloticus]	gi|400177448|gb|JQ670876.1|	404	1e-109	Trachidermus fasciatus fibrinogen-related protein 1 (FREP2) mRNA, complete cds	sp|P55918|MFAP4_BOVIN	235	3e-61	Microfibril-associated glycoprotein 4 OS=Bos taurus GN=MFAP4 PE=1 SV=2	--	--	--	--	--	K10104	2e-53	211	rno:114091	ficolin	-	-	-	--
CL1261.Contig4_All	2311	17070	41633	422.2245	922.4351	1.1274	Up	0	0	gi|212274295|dbj|BAG82848.1|	1279.6	0.0	stress protein HSC70-1 [Seriola quinqueradiata]	gi|301666347|gb|HM159272.1|	3130	0.0	Lutjanus sanguineus heat shock cognate 71 gene, complete cds	sp|P08108|HSP70_ONCMY	1234	0.0	Heat shock cognate 70 kDa protein OS=Oncorhynchus mykiss GN=hsc71 PE=2 SV=2	SPAC13G7.02c	970	0.0	COG0443	Molecular chaperone	K03283	0.0	1247	dre:573376	heat shock 70kDa protein 1/8	GO:0031101//fin regeneration	GO:0005524//ATP binding	-	ko04141//Protein processing in endoplasmic reticulum;ko05134//Legionellosis;ko04612//Antigen processing and presentation;ko05020//Prion diseases;ko05145//Toxoplasmosis;ko04144//Endocytosis;ko05164//Influenza A;ko05162//Measles;ko05169//Epstein-Barr virus infection;ko04010//MAPK signaling pathway;ko03040//Spliceosome
CL1299.Contig1_All	3272	12696	3419	221.8010	53.5037	-2.0516	Down	0	0	gi|639895|gb|AAA92556.1|	94.0	5e-17	complement regulatory plasma protein [Paralabrax nebulifer]	gi|323650195|gb|HQ206586.1|	377	1e-100	Perca flavescens clone Pf_8546 complement factor h (CFH) mRNA, partial cds	sp|P06909|CFAH_MOUSE	249	3e-65	Complement factor H OS=Mus musculus GN=Cfh PE=1 SV=2	--	--	--	--	--	K04004	4e-71	270	gga:429057	complement factor H	-	-	-	ko05150//Staphylococcus aureus infection;ko04610//Complement and coagulation cascades
CL1299.Contig2_All	2656	6835	2095	147.1026	40.3882	-1.8648	Down	0	0	gi|639895|gb|AAA92556.1|	63.5	6e-08	complement regulatory plasma protein [Paralabrax nebulifer]	--	--	--	--	sp|Q28085|CFAH_BOVIN	125	2e-28	Complement factor H OS=Bos taurus GN=CFH PE=1 SV=3	--	--	--	--	--	K04004	2e-29	131	tgu:100222992	complement factor H	-	-	-	ko05150//Staphylococcus aureus infection;ko04610//Complement and coagulation cascades
CL1299.Contig3_All	3179	5774	1003	103.8236	16.1551	-2.6841	Down	0	0	gi|639895|gb|AAA92556.1|	94.0	5e-17	complement regulatory plasma protein [Paralabrax nebulifer]	gi|323650195|gb|HQ206586.1|	377	1e-100	Perca flavescens clone Pf_8546 complement factor h (CFH) mRNA, partial cds	sp|P06909|CFAH_MOUSE	218	5e-56	Complement factor H OS=Mus musculus GN=Cfh PE=1 SV=2	--	--	--	--	--	K04004	7e-63	243	gga:429057	complement factor H	-	-	-	ko05150//Staphylococcus aureus infection;ko04610//Complement and coagulation cascades
CL1299.Contig4_All	1684	4344	1380	147.4543	41.9600	-1.8132	Down	0	0	gi|47217738|emb|CAG03690.1|	62.8	6e-08	unnamed protein product [Tetraodon nigroviridis]	--	--	--	--	sp|Q28085|CFAH_BOVIN	112	2e-24	Complement factor H OS=Bos taurus GN=CFH PE=1 SV=3	--	--	--	--	--	K04004	1e-25	118	tgu:100222992	complement factor H	-	-	-	ko05150//Staphylococcus aureus infection;ko04610//Complement and coagulation cascades
CL1299.Contig5_All	2157	5416	1283	143.5286	30.4561	-2.2365	Down	0	0	gi|639895|gb|AAA92556.1|	62.8	9e-08	complement regulatory plasma protein [Paralabrax nebulifer]	--	--	--	--	sp|Q28085|CFAH_BOVIN	129	3e-29	Complement factor H OS=Bos taurus GN=CFH PE=1 SV=3	--	--	--	--	--	K04004	2e-30	135	tgu:100222992	complement factor H	-	-	-	ko05150//Staphylococcus aureus infection;ko04610//Complement and coagulation cascades
CL1299.Contig6_All	2267	3977	1233	100.2799	27.8490	-1.8483	Down	0	0	gi|639895|gb|AAA92556.1|	64.3	3e-08	complement regulatory plasma protein [Paralabrax nebulifer]	--	--	--	--	sp|Q28085|CFAH_BOVIN	132	4e-30	Complement factor H OS=Bos taurus GN=CFH PE=1 SV=3	--	--	--	--	--	K04004	2e-34	148	tgu:100222992	complement factor H	-	-	-	ko05150//Staphylococcus aureus infection;ko04610//Complement and coagulation cascades
CL1335.Contig2_All	2780	208860	3459	4294.5760	63.7094	-6.0749	Down	0	0	gi|323650240|gb|ADX97206.1|	727.2	0.0	biotinidase [Perca flavescens]	gi|323650239|gb|HQ206608.1|	652	0.0	Perca flavescens clone Pf_9298 biotinidase (Btd) mRNA, partial cds	sp|Q8AV84|BTD_TAKRU	704	0.0	Biotinidase OS=Takifugu rubripes GN=btd PE=3 SV=1	XF2443	62.8	3e-09	COG0388	Predicted amidohydrolase	K01435	4e-136	486	dre:555376	biotinidase [EC:3.5.1.12]	GO:0006768//biotin metabolic process	GO:0047708//biotinidase activity	GO:0005730//nucleolus;GO:0045177//apical part of cell;GO:0043204//perikaryon	ko01100//Metabolic pathways;ko04977//Vitamin digestion and absorption;ko00780//Biotin metabolism
CL1372.Contig3_All	1127	3167	12125	160.6327	550.8786	1.7780	Up	0	0	gi|156454697|gb|ABU63975.1|	594.3	3e-168	ribosomal protein large P0-like protein [Perca flavescens]	gi|48476453|gb|AY550965.1|	1511	0.0	Sparus aurata ribosomal protein large P0-like protein mRNA, partial cds	sp|Q9DG68|RLA0_RANSY	555	7e-158	60S acidic ribosomal protein P0 OS=Rana sylvatica GN=RPLP0 PE=2 SV=1	YLR340w	337	3e-92	COG0244	Ribosomal protein L10	K02941	7e-159	560	mdo:100014381	large subunit ribosomal protein LP0	GO:0009790//embryo development;GO:0042254//ribosome biogenesis;GO:0006414//translational elongation	GO:0003735//structural constituent of ribosome	GO:0005840//ribosome	ko03010//Ribosome
CL1411.Contig2_All	445	1045	6546	134.2351	753.2065	2.4883	Up	0	0	gi|348507607|ref|XP_003441347.1|	25.8	1e-08	PREDICTED: hypothetical protein LOC100699101 [Oreochromis niloticus]	gi|410919558|ref|XR_172537.1|	200	4e-48	PREDICTED: Takifugu rubripes uncharacterized LOC101068937 (LOC101068937), misc_RNA	sp|P62949|RL41_TAKRU	53.9	1e-07	60S ribosomal protein L41 OS=Takifugu rubripes GN=rpl41 PE=3 SV=1	--	--	--	--	--	K02928	3e-08	57.8	ecb:100630018	large subunit ribosomal protein L41e	-	-	-	ko03010//Ribosome
CL1426.Contig2_All	742	8455	28208	651.3576	1946.5540	1.5794	Up	0	0	gi|229367454|gb|ACQ58707.1|	387.1	4e-106	40S ribosomal protein S9 [Anoplopoma fimbria]	gi|348526443|ref|XM_003450681.1|	979	0.0	PREDICTED: Oreochromis niloticus 40S ribosomal protein S9-like (LOC100694704), mRNA	sp|P29314|RS9_RAT	381	9e-106	40S ribosomal protein S9 OS=Rattus norvegicus GN=Rps9 PE=1 SV=4	SPBC29A3.12	293	2e-79	COG0522	Ribosomal protein S4 and related proteins	K02997	2e-106	385	xla:444236	small subunit ribosomal protein S9e	GO:0000184//nuclear-transcribed mRNA catabolic process, nonsense-mediated decay;GO:0006415//translational termination;GO:0006413//translational initiation;GO:0006414//translational elongation;GO:0008284//positive regulation of cell proliferation;GO:0006417//regulation of translation;GO:0019083//viral transcription;GO:0006614//SRP-dependent cotranslational protein targeting to membrane	GO:0005515//protein binding;GO:0045182//translation regulator activity;GO:0003735//structural constituent of ribosome;GO:0019843//rRNA binding	GO:0005730//nucleolus;GO:0022627//cytosolic small ribosomal subunit	ko03010//Ribosome
CL1446.Contig2_All	944	2581	494	156.2881	26.7950	-2.5442	Down	0	0	gi|348500544|ref|XP_003437833.1|	577.0	4e-163	PREDICTED: 60S ribosomal protein L5-like [Oreochromis niloticus]	gi|348500543|ref|XM_003437785.1|	1013	0.0	PREDICTED: Oreochromis niloticus 60S ribosomal protein L5-like (LOC100700425), mRNA	sp|P46777|RL5_HUMAN	528	9e-150	60S ribosomal protein L5 OS=Homo sapiens GN=RPL5 PE=1 SV=3	YPL131w	293	2e-79	COG0256	Ribosomal protein L18	K02932	2e-149	528	acs:100565826	large subunit ribosomal protein L5e	-	-	-	ko03010//Ribosome
CL1519.Contig1_All	2156	1396	30	37.0123	0.7125	-5.6990	Down	0	0	gi|348535708|ref|XP_003455341.1|	1319.3	0.0	PREDICTED: acetoacetyl-CoA synthetase-like [Oreochromis niloticus]	gi|348535707|ref|XM_003455293.1|	2264	0.0	PREDICTED: Oreochromis niloticus acetoacetyl-CoA synthetase-like (LOC100692833), mRNA	sp|A3QK15|AACS_DANRE	1199	0.0	Acetoacetyl-CoA synthetase OS=Danio rerio GN=aacs PE=2 SV=1	PA1997	568	1e-161	COG0365	Acyl-coenzyme A synthetases/AMP-(fatty) acid ligases	K01907	0.0	1164	dre:393984	acetoacetyl-CoA synthetase [EC:6.2.1.16]	GO:0071333//cellular response to glucose stimulus;GO:0010243//response to organic nitrogen;GO:0045471//response to ethanol;GO:0006631//fatty acid metabolic process;GO:0014070//response to organic cyclic compound;GO:0042493//response to drug;GO:0001889//liver development;GO:0034201//response to oleic acid;GO:0007584//response to nutrient;GO:0032024//positive regulation of insulin secretion	GO:0030729//acetoacetate-CoA ligase activity;GO:0005524//ATP binding;GO:0047760//butyrate-CoA ligase activity	GO:0005829//cytosol	ko00650//Butanoate metabolism
CL1524.Contig3_All	1118	2161	24773	110.4899	1134.5793	3.3602	Up	0	0	gi|410931822|ref|XP_003979294.1|	538.1	3e-151	PREDICTED: chymotrypsin B-like [Takifugu rubripes] >gi|410931824|ref|XP_003979295.1| PREDICTED: chymotrypsin B-like [Takifugu rubripes]	gi|410931823|ref|XM_003979246.1|	1029	0.0	PREDICTED: Takifugu rubripes chymotrypsin B-like (LOC101077910), mRNA	sp|P80646|CTRB_GADMO	442	5e-124	Chymotrypsin B OS=Gadus morhua PE=1 SV=1	VC1649	99.0	1e-20	COG5640	Secreted trypsin-like serine protease	K01310	3e-116	419	dre:322451	chymotrypsin [EC:3.4.21.1]	GO:0006508//proteolysis	GO:0004252//serine-type endopeptidase activity	-	ko04972//Pancreatic secretion;ko04974//Protein digestion and absorption
CL1524.Contig5_All	903	20902	98044	1323.1525	5559.4437	2.0710	Up	0	0	gi|355329687|dbj|BAL14137.1|	527.7	2e-148	chymotrypsinogen 2 [Thunnus orientalis]	gi|326535722|gb|HQ207652.1|	1136	0.0	Epinephelus coioides chymotrypsinogen 2 mRNA, partial cds	sp|P47796|CTRA_GADMO	461	1e-129	Chymotrypsin A OS=Gadus morhua PE=1 SV=1	VC1200	104	2e-22	COG5640	Secreted trypsin-like serine protease	K01310	3e-134	478	dre:562139	chymotrypsin [EC:3.4.21.1]	GO:0006508//proteolysis	GO:0004252//serine-type endopeptidase activity	-	ko04972//Pancreatic secretion;ko04974//Protein digestion and absorption
CL1531.Contig1_All	7932	19843	56266	142.9995	363.2130	1.3448	Up	0	0	gi|61651682|ref|NP_001013279.1|	3272.3	0.0	fibronectin precursor [Danio rerio] >gi|47026625|gb|AAT08488.1| fibronectin 3 [Danio rerio]	gi|348516631|ref|XR_134816.1|	1939	0.0	PREDICTED: Oreochromis niloticus fibronectin-like (LOC100696180), miscRNA	sp|P02751|FINC_HUMAN	2793	0.0	Fibronectin OS=Homo sapiens GN=FN1 PE=1 SV=4	--	--	--	--	--	K05717	0.0	2823	bta:280794	fibronectin 1	GO:0010952//positive regulation of peptidase activity;GO:0030168//platelet activation;GO:0007160//cell-matrix adhesion;GO:0034446//substrate adhesion-dependent cell spreading;GO:0001756//somitogenesis;GO:0050900//leukocyte migration;GO:0007044//cell-substrate junction assembly;GO:0018149//peptide cross-linking;GO:0002576//platelet degranulation	GO:0016504//peptidase activator activity;GO:0005201//extracellular matrix structural constituent;GO:0008201//heparin binding;GO:0005518//collagen binding	GO:0005793//endoplasmic reticulum-Golgi intermediate compartment;GO:0031093//platelet alpha granule lumen;GO:0005578//proteinaceous extracellular matrix;GO:0005577//fibrinogen complex;GO:0016324//apical plasma membrane	ko05146//Amoebiasis;ko05100//Bacterial invasion of epithelial cells;ko04512//ECM-receptor interaction;ko04810//Regulation of actin cytoskeleton;ko04510//Focal adhesion;ko05222//Small cell lung cancer;ko05200//Pathways in cancer
CL1537.Contig2_All	1723	3605	9651	119.5996	286.8039	1.2619	Up	0	0	gi|348543073|ref|XP_003459008.1|	31.6	1e-130	PREDICTED: hypothetical protein LOC100705815 [Oreochromis niloticus]	gi|116745084|gb|DQ850827.1|	295	4e-76	Lithognathus mormyrus clone lithmor1198 mRNA sequence	sp|P83857|KNG_ANAMI	150	1e-35	Kininogen (Fragments) OS=Anarhichas minor PE=1 SV=1	--	--	--	--	--	K03898	3e-62	240	dre:449808	kininogen	GO:0044699;GO:0065007//biological regulation	-	-	ko04610//Complement and coagulation cascades
CL1576.Contig2_All	1935	18183	40860	537.1485	1081.2235	1.0093	Up	0	0	gi|67462093|sp|P68142.1|ACTB1_FUGRU	760.0	0.0	RecName: Full=Actin, cytoplasmic 1; AltName: Full=Beta-actin A; Contains: RecName: Full=Actin, cytoplasmic 1, N-terminally processed >gi|67462110|sp|P68143.1|ACTB_OREMO RecName: Full=Actin, cytoplasmic 1; AltName: Full=Beta-actin; Contains: RecName: Full=Actin, cytoplasmic 1, N-terminally processed >gi|1335821|gb|AAC59889.1| beta actin1 [Takifugu rubripes] >gi|6942225|dbj|BAA90688.1| beta-actin […	gi|307576190|gb|GU584189.1|	3729	0.0	Larimichthys crocea beta-actin mRNA, complete cds	sp|P68143|ACTB_OREMO	759	0.0	Actin, cytoplasmic 1 OS=Oreochromis mossambicus GN=actb PE=2 SV=1	SPBC32H8.12c	705	0.0	COG5277	Actin and related proteins	K05692	0.0	756	xla:398459	actin beta/gamma 1	-	GO:0005524//ATP binding	GO:0005856//cytoskeleton;GO:0005737//cytoplasm	ko04145//Phagosome;ko05416//Viral myocarditis;ko05410//Hypertrophic cardiomyopathy (HCM);ko05130//Pathogenic Escherichia coli infection;ko05414//Dilated cardiomyopathy;ko05132//Salmonella infection;ko05110//Vibrio cholerae infection;ko05164//Influenza A;ko04971//Gastric acid secretion;ko04745//Phototransduction - fly;ko05412//Arrhythmogenic right ventricular cardiomyopathy (ARVC);ko05100//Bacteri…
CL1660.Contig3_All	736	2302	236	178.7876	16.4185	-3.4449	Down	0	0	--	--	--	--	--	--	--	--	--	--	--	--	--	--	--	--	--	--	--	--	--	--	-	-	-	--
CL1686.Contig1_All	3653	11534	3889	180.4846	54.5113	-1.7272	Down	0	0	gi|408689299|gb|AFU81223.1|	333.2	0.0	complement component 9 [Oplegnathus fasciatus]	gi|352962745|gb|JN011995.1|	912	0.0	Miichthys miiuy complement component 9 (c9) mRNA, complete cds	sp|P79755|CO9_TAKRU	556	0.0	Complement component C9 OS=Takifugu rubripes GN=c9 PE=3 SV=1	--	--	--	--	--	K04000	9e-124	278	tgu:100220448	complement component 9	-	-	-	ko05322//Systemic lupus erythematosus;ko04610//Complement and coagulation cascades;ko05020//Prion diseases;ko05146//Amoebiasis
CL1686.Contig2_All	3630	25937	7562	408.4350	106.6665	-1.9370	Down	0	0	gi|408689299|gb|AFU81223.1|	865.1	0.0	complement component 9 [Oplegnathus fasciatus]	gi|352962745|gb|JN011995.1|	1683	0.0	Miichthys miiuy complement component 9 (c9) mRNA, complete cds	sp|P79755|CO9_TAKRU	863	0.0	Complement component C9 OS=Takifugu rubripes GN=c9 PE=3 SV=1	--	--	--	--	--	K04000	7e-129	462	tgu:100220448	complement component 9	-	-	-	ko05322//Systemic lupus erythematosus;ko04610//Complement and coagulation cascades;ko05020//Prion diseases;ko05146//Amoebiasis
CL16.Contig1_All	553	18530	48339	1915.4027	4475.7992	1.2245	Up	0	0	gi|164690991|dbj|BAF98678.1|	315.1	1e-84	ribosomal protein L27a [Solea senegalensis]	gi|20530717|gb|AF502247.1|	724	0.0	Epinephelus coioides ribosomal protein L27a mRNA, complete cds	sp|P47830|RL27A_XENLA	285	4e-77	60S ribosomal protein L27a OS=Xenopus laevis GN=rpl27a PE=2 SV=2	SPBC776.11	203	2e-52	COG0200	Ribosomal protein L15	K02900	6e-80	296	dre:336726	large subunit ribosomal protein L27Ae	GO:0006412//translation	GO:0003735//structural constituent of ribosome	GO:0005840//ribosome	ko03010//Ribosome
CL1702.Contig1_All	2865	1419	5709	28.3118	102.0313	1.8495	Up	0	0	gi|47220449|emb|CAG03229.1|	896.0	0.0	unnamed protein product [Tetraodon nigroviridis]	gi|323650081|gb|HQ206529.1|	1495	0.0	Perca flavescens clone Pf_6012 mitochondrial serine hydroxymethyltransferase (Shmt1) mRNA, partial cds; nuclear gene for mitochondrial product	sp|P34897|GLYM_HUMAN	764	0.0	Serine hydroxymethyltransferase, mitochondrial OS=Homo sapiens GN=SHMT2 PE=1 SV=3	SPAC18G6.04c	553	6e-157	COG0112	Glycine/serine hydroxymethyltransferase	K00600	0.0	812	dre:100144628	glycine hydroxymethyltransferase [EC:2.1.2.1]	GO:0006563//L-serine metabolic process;GO:0035999//tetrahydrofolate interconversion;GO:0032259//methylation;GO:0006544//glycine metabolic process	GO:0030170//pyridoxal phosphate binding;GO:0008168//methyltransferase activity;GO:0004372//glycine hydroxymethyltransferase activity	GO:0005739//mitochondrion	ko01100//Metabolic pathways;ko00260//Glycine, serine and threonine metabolism;ko00630//Glyoxylate and dicarboxylate metabolism;ko00670//One carbon pool by folate;ko00460//Cyanoamino acid metabolism
CL1737.Contig1_All	994	21730	54315	1249.6349	2797.8954	1.1628	Up	0	0	gi|410903886|ref|XP_003965424.1|	377.1	7e-103	PREDICTED: 60S ribosomal protein L17-like [Takifugu rubripes] >gi|47223556|emb|CAF99165.1| unnamed protein product [Tetraodon nigroviridis]	gi|354832326|gb|JN112537.1|	799	0.0	Epinephelus coioides 60S ribosomal protein L17 mRNA, complete cds	sp|P24049|RL17_RAT	365	8e-101	60S ribosomal protein L17 OS=Rattus norvegicus GN=Rpl17 PE=2 SV=3	SPBC2F12.04	205	9e-53	COG0091	Ribosomal protein L22	K02880	2e-101	369	dre:336641	large subunit ribosomal protein L17e	GO:0006413//translational initiation;GO:0019083//viral transcription;GO:0006414//translational elongation;GO:0006415//translational termination;GO:0006614//SRP-dependent cotranslational protein targeting to membrane;GO:0000184//nuclear-transcribed mRNA catabolic process, nonsense-mediated decay	GO:0003735//structural constituent of ribosome	GO:0022625//cytosolic large ribosomal subunit	ko03010//Ribosome
CL1771.Contig2_All	1348	13500	33066	572.4713	1256.0006	1.1336	Up	0	0	gi|225706512|gb|ACO09102.1|	801.2	0.0	60S ribosomal protein L3 [Osmerus mordax]	gi|348510236|ref|XM_003442604.1|	1556	0.0	PREDICTED: Oreochromis niloticus ribosomal protein L3 (RPL3), mRNA	sp|P39023|RL3_HUMAN	765	0.0	60S ribosomal protein L3 OS=Homo sapiens GN=RPL3 PE=1 SV=2	SPAPB8E5.06c	553	3e-157	COG0087	Ribosomal protein L3	K02925	0.0	777	xtr:100145083	large subunit ribosomal protein L3e	GO:0031017//exocrine pancreas development;GO:0006412//translation	GO:0003735//structural constituent of ribosome	GO:0005840//ribosome	ko03010//Ribosome
CL1777.Contig1_All	472	88198	702	10681.3599	76.1541	-7.1320	Down	0	0	gi|90970950|gb|ABE02825.1|	187.2	2e-46	drtp1 [Larimichthys crocea]	gi|90970949|gb|DQ447886.1|	827	0.0	Pseudosciaena crocea drtp1 mRNA, complete cds	--	--	--	--	--	--	--	--	--	--	--	--	--	--	-	-	-	--
CL179.Contig3_All	3225	3032	821	53.7414	13.0350	-2.0436	Down	0	0	gi|348537379|ref|XP_003456172.1|	746.1	0.0	PREDICTED: 4-hydroxyphenylpyruvate dioxygenase-like [Oreochromis niloticus]	gi|348537378|ref|XM_003456124.1|	1136	0.0	PREDICTED: Oreochromis niloticus 4-hydroxyphenylpyruvate dioxygenase-like (LOC100698438), mRNA	sp|Q6TGZ5|HPPD_DANRE	704	0.0	4-hydroxyphenylpyruvate dioxygenase OS=Danio rerio GN=hpd PE=2 SV=1	all0771	196	2e-49	COG3185	4-hydroxyphenylpyruvate dioxygenase and related hemolysins	K00457	0.0	697	dre:394142	4-hydroxyphenylpyruvate dioxygenase [EC:1.13.11.27]	GO:0006572//tyrosine catabolic process;GO:0006559//L-phenylalanine catabolic process;GO:0055114//oxidation-reduction process	GO:0046872//metal ion binding;GO:0003868//4-hydroxyphenylpyruvate dioxygenase activity;GO:0004462//lactoylglutathione lyase activity	-	ko01100//Metabolic pathways;ko00130//Ubiquinone and other terpenoid-quinone biosynthesis;ko00360//Phenylalanine metabolism;ko00350//Tyrosine metabolism
CL1815.Contig1_All	1597	2987	9	106.9154	0.2886	-8.5332	Down	0	0	gi|317419640|emb|CBN81677.1|	166.8	4e-88	Microfibril-associated glycoprotein 4 [Dicentrarchus labrax]	gi|348522535|ref|XM_003448732.1|	311	6e-81	PREDICTED: Oreochromis niloticus microfibril-associated glycoprotein 4-like (LOC100703541), mRNA	sp|P55918|MFAP4_BOVIN	153	1e-53	Microfibril-associated glycoprotein 4 OS=Bos taurus GN=MFAP4 PE=1 SV=2	--	--	--	--	--	K10104	7e-44	121	xtr:448331	ficolin	-	-	-	--
CL1815.Contig2_All	1509	2194	42	83.1107	1.4251	-5.8659	Down	0	0	gi|410895223|ref|XP_003961099.1|	152.5	2e-106	PREDICTED: microfibril-associated glycoprotein 4-like [Takifugu rubripes]	gi|348522535|ref|XM_003448732.1|	311	5e-81	PREDICTED: Oreochromis niloticus microfibril-associated glycoprotein 4-like (LOC100703541), mRNA	sp|P55918|MFAP4_BOVIN	153	6e-53	Microfibril-associated glycoprotein 4 OS=Bos taurus GN=MFAP4 PE=1 SV=2	--	--	--	--	--	K10104	1e-42	121	hsa:2219	ficolin	-	-	-	ko04512//ECM-receptor interaction;ko04510//Focal adhesion
CL182.Contig2_All	659	14431	37268	1251.7593	2895.6678	1.2099	Up	0	0	gi|426387854|ref|XP_004060377.1|	266.5	6e-70	PREDICTED: ubiquitin-60S ribosomal protein L40 isoform 5 [Gorilla gorilla gorilla]	gi|300677969|gb|HM439100.1|	779	0.0	Siniperca chuatsi ubiquitin mRNA, complete cds	sp|P0C276|RL40_SHEEP	261	9e-70	Ubiquitin-60S ribosomal protein L40 OS=Ovis aries GN=UBA52 PE=2 SV=2	ECU02g0740i	149	3e-36	COG5272	Ubiquitin	K02927	2e-70	265	ptr:735674	large subunit ribosomal protein L40e	GO:0048011//neurotrophin TRK receptor signaling pathway;GO:0051436//negative regulation of ubiquitin-protein ligase activity involved in mitotic cell cycle;GO:0043123//positive regulation of I-kappaB kinase/NF-kappaB cascade;GO:0002479//antigen processing and presentation of exogenous peptide antigen via MHC class I, TAP-dependent;GO:0006281//DNA repair;GO:0034138//toll-like receptor 3 signaling …	GO:0003735//structural constituent of ribosome;GO:0005515//protein binding	GO:0005654//nucleoplasm;GO:0022625//cytosolic large ribosomal subunit;GO:0005886//plasma membrane;GO:0010008//endosome membrane;GO:0030666//endocytic vesicle membrane	ko03010//Ribosome
CL1865.Contig4_All	3138	2882	554	52.4990	9.0397	-2.5379	Down	0	0	gi|410910098|ref|XP_003968527.1|	675.2	0.0	PREDICTED: vitronectin-like [Takifugu rubripes]	gi|348542368|ref|XM_003458609.1|	412	1e-111	PREDICTED: Oreochromis niloticus vitronectin-like (LOC100693578), mRNA	sp|P04004|VTNC_HUMAN	269	2e-71	Vitronectin OS=Homo sapiens GN=VTN PE=1 SV=1	--	--	--	--	--	K06251	1e-138	494	dre:553699	vitronectin	GO:0048522//positive regulation of cellular process;GO:0007155//cell adhesion	-	-	ko04512//ECM-receptor interaction;ko04510//Focal adhesion
CL1865.Contig5_All	3414	2435	379	40.7704	5.6843	-2.8425	Down	0	0	gi|410910098|ref|XP_003968527.1|	679.1	0.0	PREDICTED: vitronectin-like [Takifugu rubripes]	gi|348542368|ref|XM_003458609.1|	404	1e-108	PREDICTED: Oreochromis niloticus vitronectin-like (LOC100693578), mRNA	sp|P04004|VTNC_HUMAN	319	2e-86	Vitronectin OS=Homo sapiens GN=VTN PE=1 SV=1	--	--	--	--	--	K06251	6e-142	506	dre:553699	vitronectin	GO:0007160//cell-matrix adhesion;GO:0032879//regulation of localization;GO:0065009;GO:0048583;GO:0048522//positive regulation of cellular process;GO:0019222//regulation of metabolic process	GO:0005515//protein binding	GO:0005576//extracellular region	ko04512//ECM-receptor interaction;ko04510//Focal adhesion
CL1887.Contig2_All	2200	19060	3061	495.2335	71.2424	-2.7973	Down	0	0	gi|218665023|gb|ABJ98546.3|	1037.3	0.0	fibrinogen beta chain precursor [Larimichthys crocea]	gi|189233549|gb|EF014896.2|	3182	0.0	Larimichthys crocea fibrinogen beta chain precursor, mRNA, complete cds	sp|P02675|FIBB_HUMAN	579	1e-164	Fibrinogen beta chain OS=Homo sapiens GN=FGB PE=1 SV=2	--	--	--	--	--	K03904	0.0	717	dre:337315	fibrinogen beta chain	GO:0030168//platelet activation;GO:0051258//protein polymerization;GO:0007165//signal transduction	GO:0030674//protein binding, bridging;GO:0005102//receptor binding	GO:0005577//fibrinogen complex;GO:0044464//cell part	ko04610//Complement and coagulation cascades
CL1913.Contig2_All	2556	14245	1116	318.5748	22.3564	-3.8329	Down	0	0	gi|345106663|gb|AEN71826.1|	913.7	0.0	toll-like receptor 5 soluble form [Paralichthys olivaceus]	gi|256595614|gb|GQ396667.1|	684	0.0	Epinephelus coioides toll-like receptor 5S (TLR5S) mRNA, complete cds	sp|O60602|TLR5_HUMAN	363	1e-99	Toll-like receptor 5 OS=Homo sapiens GN=TLR5 PE=1 SV=4	CAC3279_2	73.2	2e-12	COG4886	Leucine-rich repeat (LRR) protein	K10168	2e-141	503	dre:403139	toll-like recepto 5	GO:0044763;GO:0048518;GO:0045087//innate immune response;GO:0050794//regulation of cellular process	-	-	ko05134//Legionellosis;ko05130//Pathogenic Escherichia coli infection;ko05132//Salmonella infection;ko04620//Toll-like receptor signaling pathway
CL1918.Contig1_All	1917	1377	4821	41.0603	128.7695	1.6490	Up	0	0	gi|410903598|ref|XP_003965280.1|	1050.8	0.0	PREDICTED: ATP synthase subunit alpha, mitochondrial-like isoform 1 [Takifugu rubripes]	gi|348528016|ref|XM_003451467.1|	2111	0.0	PREDICTED: Oreochromis niloticus ATP synthase subunit alpha, mitochondrial-like (LOC100705346), mRNA	sp|Q03265|ATPA_MOUSE	983	0.0	ATP synthase subunit alpha, mitochondrial OS=Mus musculus GN=Atp5a1 PE=1 SV=1	SPAC14C4.14	745	0.0	COG0056	F0F1-type ATP synthase, alpha subunit	K02132	0.0	1043	dre:553755	F-type H+-transporting ATPase subunit alpha [EC:3.6.3.14]	GO:0006172//ADP biosynthetic process;GO:0015991//ATP hydrolysis coupled proton transport;GO:0001937//negative regulation of endothelial cell proliferation;GO:0006629//lipid metabolic process;GO:0009790//embryo development;GO:0015986//ATP synthesis coupled proton transport;GO:0006200//ATP catabolic process	GO:0046961//proton-transporting ATPase activity, rotational mechanism;GO:0046933//hydrogen ion transporting ATP synthase activity, rotational mechanism;GO:0043531//ADP binding;GO:0042288//MHC class I protein binding;GO:0043499//eukaryotic cell surface binding;GO:0005524//ATP binding	GO:0000275//mitochondrial proton-transporting ATP synthase complex, catalytic core F(1);GO:0005886//plasma membrane	ko01100//Metabolic pathways;ko05012//Parkinson's disease;ko00190//Oxidative phosphorylation;ko05010//Alzheimer's disease;ko05016//Huntington's disease
CL1922.Contig1_All	2575	557	5044	12.3648	100.2988	3.0200	Up	0	0	gi|348507914|ref|XP_003441500.1|	1281.9	0.0	PREDICTED: urocanate hydratase-like [Oreochromis niloticus]	gi|348507913|ref|XM_003441452.1|	1887	0.0	PREDICTED: Oreochromis niloticus urocanate hydratase-like (LOC100695812), mRNA	sp|Q8VC12|HUTU_MOUSE	1072	0.0	Urocanate hydratase OS=Mus musculus GN=Uroc1 PE=2 SV=2	FN0792	588	2e-167	COG2987	Urocanate hydratase	K01712	0.0	1205	dre:556744	urocanate hydratase [EC:4.2.1.49]	GO:0006548//histidine catabolic process	GO:0016153//urocanate hydratase activity	-	ko01100//Metabolic pathways;ko00340//Histidine metabolism
CL1922.Contig2_All	2521	409	3201	9.2739	65.0146	2.8095	Up	0	0	gi|348507914|ref|XP_003441500.1|	1281.9	0.0	PREDICTED: urocanate hydratase-like [Oreochromis niloticus]	gi|348507913|ref|XM_003441452.1|	1911	0.0	PREDICTED: Oreochromis niloticus urocanate hydratase-like (LOC100695812), mRNA	sp|Q8VC12|HUTU_MOUSE	1072	0.0	Urocanate hydratase OS=Mus musculus GN=Uroc1 PE=2 SV=2	FN0792	588	1e-167	COG2987	Urocanate hydratase	K01712	0.0	1205	dre:556744	urocanate hydratase [EC:4.2.1.49]	GO:0006548//histidine catabolic process	GO:0016153//urocanate hydratase activity	-	ko01100//Metabolic pathways;ko00340//Histidine metabolism
CL1932.Contig3_All	4128	2880	34779	39.8807	431.3954	3.4352	Up	0	0	gi|348518022|ref|XP_003446531.1|	1743.0	0.0	PREDICTED: aldehyde dehydrogenase family 1 member L1-like [Oreochromis niloticus]	gi|348518021|ref|XM_003446483.1|	3098	0.0	PREDICTED: Oreochromis niloticus aldehyde dehydrogenase family 1 member L1-like (LOC100704523), mRNA	sp|Q63ZT8|AL1L1_XENTR	1536	0.0	Cytosolic 10-formyltetrahydrofolate dehydrogenase OS=Xenopus tropicalis GN=aldh1l1 PE=2 SV=1	YER073w	452	3e-126	COG1012	NAD-dependent aldehyde dehydrogenases	K00289	0.0	1605	dre:100526683	formyltetrahydrofolate dehydrogenase [EC:1.5.1.6]	GO:0009258//10-formyltetrahydrofolate catabolic process;GO:0055114//oxidation-reduction process;GO:0009058//biosynthetic process;GO:0006730//one-carbon metabolic process;GO:0032259//methylation	GO:0004030//aldehyde dehydrogenase [NAD(P)+] activity;GO:0033721//aldehyde dehydrogenase (NADP+) activity;GO:0016742//hydroxymethyl-, formyl- and related transferase activity;GO:0032403//protein complex binding;GO:0016155//formyltetrahydrofolate dehydrogenase activity;GO:0016787//hydrolase activity;GO:0008168//methyltransferase activity	GO:0043234//protein complex;GO:0005739//mitochondrion	ko00670//One carbon pool by folate
CL1940.Contig1_All	4775	2095	106	25.0796	1.1367	-4.4636	Down	0	0	gi|410902737|ref|XP_003964850.1|	2116.3	0.0	PREDICTED: ATP-citrate synthase-like isoform 1 [Takifugu rubripes]	gi|348509070|ref|XM_003442027.1|	3703	0.0	PREDICTED: Oreochromis niloticus ATP-citrate synthase-like, transcript variant 1 (LOC100690537), mRNA	sp|Q91V92|ACLY_MOUSE	1977	0.0	ATP-citrate synthase OS=Mus musculus GN=Acly PE=1 SV=1	SPBC1703.07_1	508	3e-143	COG0074	Succinyl-CoA synthetase, alpha subunit	K01648	0.0	2036	dre:436922	ATP citrate (pro-S)-lyase [EC:2.3.3.8]	GO:0006085//acetyl-CoA biosynthetic process;GO:0006633//fatty acid biosynthetic process;GO:0044262//cellular carbohydrate metabolic process;GO:0006101//citrate metabolic process	GO:0016829//lyase activity;GO:0046872//metal ion binding;GO:0003878//ATP citrate synthase activity;GO:0004775//succinate-CoA ligase (ADP-forming) activity;GO:0005524//ATP binding;GO:0005515//protein binding;GO:0048037//cofactor binding	GO:0005739//mitochondrion;GO:0005730//nucleolus;GO:0005886//plasma membrane	ko01100//Metabolic pathways;ko00020//Citrate cycle (TCA cycle)
CL1953.Contig2_All	643	11512	5240	1023.4099	417.2712	-1.2943	Down	0	0	gi|348534553|ref|XP_003454766.1|	93.2	9e-18	PREDICTED: hypothetical protein LOC100693020 [Oreochromis niloticus]	gi|374428416|emb|FQ310508.3|	91.7	4e-15	Dicentrarchus labrax chromosome sequence corresponding to linkage group 18, complete sequence	--	--	--	--	--	--	--	--	--	--	--	--	--	--	-	-	-	--
CL1955.Contig1_All	628	18038	6245	1641.8692	509.1794	-1.6891	Down	0	0	--	--	--	--	gi|374428416|emb|FQ310508.3|	73.8	9e-10	Dicentrarchus labrax chromosome sequence corresponding to linkage group 18, complete sequence	--	--	--	--	--	--	--	--	--	--	--	--	--	--	-	-	-	--
CL1957.Contig3_All	5241	6194	791	67.5565	7.7279	-3.1279	Down	0	0	gi|410916519|ref|XP_003971734.1|	621.3	1e-175	PREDICTED: deleted in malignant brain tumors 1 protein-like [Takifugu rubripes]	gi|348506439|ref|XM_003440719.1|	452	1e-123	PREDICTED: Oreochromis niloticus deleted in malignant brain tumors 1 protein-like (LOC100699270), mRNA	sp|Q9UGM3|DMBT1_HUMAN	789	0.0	Deleted in malignant brain tumors 1 protein OS=Homo sapiens GN=DMBT1 PE=1 SV=2	--	--	--	--	--	K13912	0.0	766	tgu:100226373	deleted in malignant brain tumors 1 protein	GO:0044763;GO:0006955//immune response;GO:0048856//anatomical structure development;GO:0051704;GO:0006952//defense response	GO:0005515//protein binding	GO:0030659//cytoplasmic vesicle membrane	ko04970//Salivary secretion
CL2016.Contig1_All	4738	0	8132	0.0000	87.8821	16.4233	Up	0	0	gi|374923105|gb|AFA26671.1|	2114.3	0.0	vitellogenin C [Dicentrarchus labrax]	gi|374923104|gb|JQ341410.1|	2825	0.0	Dicentrarchus labrax vitellogenin C (vtgC) mRNA, complete cds	sp|Q90243|VIT_ACITR	620	7e-177	Vitellogenin (Fragment) OS=Acipenser transmontanus PE=2 SV=1	--	--	--	--	--	K06085	4e-40	168	acs:100554173	synovial sarcoma, X breakpoint 2 interacting protein	-	-	-	ko04975//Fat digestion and absorption;ko04977//Vitamin digestion and absorption;ko04520//Adherens junction
CL2021.Contig1_All	3297	9371	1332	162.4714	20.6863	-2.9734	Down	0	0	gi|350536477|ref|NP_001233225.1|	873.2	0.0	monocarboxylate transporter 1a [Takifugu rubripes] >gi|322229352|dbj|BAJ72743.1| monocarboxylate transporter 1a [Takifugu rubripes]	gi|350536476|ref|NM_001246296.1|	1045	0.0	Takifugu rubripes monocarboxylate transporter 1a (mct1a), mRNA >gi|322229351|dbj|AB574422.1| Takifugu rubripes MCT1a mRNA for monocarboxylate transporter 1a, complete cds	sp|Q03064|MOT1_CRILO	699	0.0	Monocarboxylate transporter 1 OS=Cricetulus longicaudatus GN=SLC16A1 PE=1 SV=1	AF0367	95.5	5e-19	COG0477	Permeases of the major facilitator superfamily	K08179	0.0	759	dre:368274	MFS transporter, MCP family, solute carrier family 16 (monocarboxylic acid transporters), member 1	GO:0015711//organic anion transport;GO:0055085//transmembrane transport	GO:0015355//secondary active monocarboxylate transmembrane transporter activity	GO:0016021//integral to membrane	--
CL2022.Contig1_All	2716	5870	18295	123.5430	344.9060	1.4812	Up	0	0	gi|348508526|ref|XP_003441805.1|	1080.5	0.0	PREDICTED: glutamate dehydrogenase, mitochondrial-like [Oreochromis niloticus]	gi|348508525|ref|XM_003441757.1|	2276	0.0	PREDICTED: Oreochromis niloticus glutamate dehydrogenase, mitochondrial-like (LOC100707972), mRNA	sp|P82264|DHE3_CHAAC	966	0.0	Glutamate dehydrogenase, mitochondrial OS=Chaenocephalus aceratus GN=glud1 PE=1 SV=1	TM1015	301	4e-81	COG0334	Glutamate dehydrogenase/leucine dehydrogenase	K00261	0.0	1026	dre:373092	glutamate dehydrogenase (NAD(P)+) [EC:1.4.1.3]	GO:0006520//cellular amino acid metabolic process;GO:0055114//oxidation-reduction process	GO:0000166//nucleotide binding;GO:0016639//oxidoreductase activity, acting on the CH-NH2 group of donors, NAD or NADP as acceptor	-	ko01100//Metabolic pathways;ko00330//Arginine and proline metabolism;ko04964//Proximal tubule bicarbonate reclamation;ko00250//Alanine, aspartate and glutamate metabolism;ko00471//D-Glutamine and D-glutamate metabolism
CL2042.Contig1_All	2597	2746	536	60.4419	10.5680	-2.5158	Down	0	0	gi|348521984|ref|XP_003448506.1|	1290.4	0.0	PREDICTED: acetyl-coenzyme A synthetase, cytoplasmic [Oreochromis niloticus]	gi|348521983|ref|XM_003448458.1|	1974	0.0	PREDICTED: Oreochromis niloticus acyl-CoA synthetase short-chain family member 2 (ACSS2), mRNA	sp|Q9NR19|ACSA_HUMAN	996	0.0	Acetyl-coenzyme A synthetase, cytoplasmic OS=Homo sapiens GN=ACSS2 PE=1 SV=1	PA4733	706	0.0	COG0365	Acyl-coenzyme A synthetases/AMP-(fatty) acid ligases	K01895	0.0	1063	xla:443879	acetyl-CoA synthetase [EC:6.2.1.1]	GO:0019427//acetyl-CoA biosynthetic process from acetate	GO:0016208//AMP binding;GO:0003987//acetate-CoA ligase activity	GO:0005737//cytoplasm;GO:0005634//nucleus	ko01100//Metabolic pathways;ko00620//Pyruvate metabolism;ko00640//Propanoate metabolism;ko00010//Glycolysis / Gluconeogenesis
CL205.Contig4_All	2127	7982	134394	214.5132	3235.2695	3.9147	Up	0	0	gi|348544871|ref|XP_003459904.1|	945.7	0.0	PREDICTED: UTP--glucose-1-phosphate uridylyltransferase [Oreochromis niloticus]	gi|323650015|gb|HQ206496.1|	1548	0.0	Perca flavescens clone Pf_368 UTP--glucose-1-phosphate uridylyltransferase (Ugp2) mRNA, partial cds	sp|Q16851|UGPA_HUMAN	818	0.0	UTP--glucose-1-phosphate uridylyltransferase OS=Homo sapiens GN=UGP2 PE=1 SV=5	SPCC1322.04	521	2e-147	COG4284	UDP-glucose pyrophosphorylase	K00963	0.0	878	dre:555748	UTP--glucose-1-phosphate uridylyltransferase [EC:2.7.7.9]	GO:0006805//xenobiotic metabolic process;GO:0006011//UDP-glucose metabolic process;GO:0016310//phosphorylation;GO:0006006//glucose metabolic process;GO:0006065//UDP-glucuronate biosynthetic process;GO:0005978//glycogen biosynthetic process	GO:0003983//UTP:glucose-1-phosphate uridylyltransferase activity;GO:0046872//metal ion binding;GO:0005515//protein binding	GO:0005829//cytosol	ko01100//Metabolic pathways;ko00040//Pentose and glucuronate interconversions;ko00500//Starch and sucrose metabolism;ko00520//Amino sugar and nucleotide sugar metabolism;ko00052//Galactose metabolism
CL2072.Contig3_All	2451	27929	12665	651.3612	264.5818	-1.2997	Down	0	0	gi|348532181|ref|XP_003453585.1|	418.3	9e-115	PREDICTED: complement factor H-like, partial [Oreochromis niloticus]	gi|348532180|ref|XM_003453537.1|	113	4e-21	PREDICTED: Oreochromis niloticus complement factor H-like (LOC100710427), partial mRNA	sp|P08603|CFAH_HUMAN	164	7e-40	Complement factor H OS=Homo sapiens GN=CFH PE=1 SV=4	--	--	--	--	--	K04004	2e-39	164	rno:155012	complement factor H	GO:0006955//immune response	GO:0005488//binding	-	ko05150//Staphylococcus aureus infection;ko04610//Complement and coagulation cascades
CL2140.Contig2_All	3132	19693	5148	359.4181	84.1618	-2.0944	Down	0	0	gi|348536216|ref|XP_003455593.1|	953.0	0.0	PREDICTED: hypothetical protein LOC100693197 [Oreochromis niloticus]	gi|116743453|gb|DQ849803.1|	339	5e-89	Lithognathus mormyrus clone lithmor173 mRNA sequence	sp|P14448|FIBA_CHICK	457	5e-128	Fibrinogen alpha chain OS=Gallus gallus GN=FGA PE=1 SV=4	--	--	--	--	--	K03903	0.0	649	dre:378986	fibrinogen alpha chain	-	-	-	ko04610//Complement and coagulation cascades
CL2152.Contig1_All	3234	2915	143	51.5239	2.2641	-4.5082	Down	0	0	gi|348522596|ref|XP_003448810.1|	748.8	0.0	PREDICTED: calreticulin-like isoform 1 [Oreochromis niloticus]	gi|112420318|gb|BT027135.1|	1213	0.0	Gasterosteus aculeatus clone CFW179-A10 mRNA sequence	sp|P15253|CALR_RABIT	628	3e-179	Calreticulin OS=Oryctolagus cuniculus GN=CALR PE=1 SV=1	--	--	--	--	--	K08057	0.0	681	dre:321315	calreticulin	GO:0006457//protein folding	GO:0051082//unfolded protein binding;GO:0005509//calcium ion binding	GO:0005783//endoplasmic reticulum	ko04141//Protein processing in endoplasmic reticulum;ko04145//Phagosome;ko04612//Antigen processing and presentation;ko05142//Chagas disease (American trypanosomiasis);ko05166//HTLV-I infection
CL2158.Contig1_All	2642	5515	16751	119.3225	324.6430	1.4440	Up	0	0	gi|348528925|ref|XP_003451966.1|	781.6	0.0	PREDICTED: aspartate aminotransferase, cytoplasmic-like [Oreochromis niloticus]	gi|348528924|ref|XM_003451918.1|	1344	0.0	PREDICTED: Oreochromis niloticus aspartate aminotransferase, cytoplasmic-like (LOC100691284), mRNA	sp|P00504|AATC_CHICK	684	0.0	Aspartate aminotransferase, cytoplasmic OS=Gallus gallus GN=GOT1 PE=1 SV=3	SPAC10F6.13c	404	3e-112	COG1448	Aspartate/tyrosine/aromatic aminotransferase	K14454	0.0	736	dre:406330	aspartate aminotransferase, cytoplasmic [EC:2.6.1.1]	GO:0006114//glycerol biosynthetic process;GO:0006107//oxaloacetate metabolic process;GO:0006533//aspartate catabolic process;GO:0019551//glutamate catabolic process to 2-oxoglutarate;GO:0006532//aspartate biosynthetic process;GO:0055089//fatty acid homeostasis;GO:0019550//glutamate catabolic process to aspartate;GO:0006094//gluconeogenesis	GO:0004609//phosphatidylserine decarboxylase activity;GO:0004069//L-aspartate:2-oxoglutarate aminotransferase activity;GO:0080130//L-phenylalanine:2-oxoglutarate aminotransferase activity;GO:0047801//L-cysteine:2-oxoglutarate aminotransferase activity;GO:0031406//carboxylic acid binding;GO:0030170//pyridoxal phosphate binding	GO:0005829//cytosol;GO:0005764//lysosome;GO:0043679//axon terminus	ko01100//Metabolic pathways;ko00270//Cysteine and methionine metabolism;ko00330//Arginine and proline metabolism;ko00400//Phenylalanine, tyrosine and tryptophan biosynthesis;ko00360//Phenylalanine metabolism;ko00350//Tyrosine metabolism;ko00250//Alanine, aspartate and glutamate metabolism
CL2217.Contig1_All	4067	49945	21460	701.9847	270.1803	-1.3775	Down	0	0	gi|323650112|gb|ADX97142.1|	315.5	1e-83	beta-2-glycoprotein 1 [Perca flavescens]	gi|323650111|gb|HQ206544.1|	1019	0.0	Perca flavescens clone Pf_6822 beta-2-glycoprotein 1 (Apoh) mRNA, partial cds	sp|P17690|APOH_BOVIN	265	6e-70	Beta-2-glycoprotein 1 OS=Bos taurus GN=APOH PE=1 SV=4	--	--	--	--	--	K06496	3e-26	122	xtr:100485005	selectin, platele	GO:0044699;GO:0048519//negative regulation of biological process;GO:0009987//cellular process	-	-	ko05150//Staphylococcus aureus infection;ko04514//Cell adhesion molecules (CAMs);ko05144//Malaria
CL2352.Contig2_All	1936	1108	5442	32.7148	143.9300	2.1374	Up	0	0	gi|348507109|ref|XP_003441099.1|	1134.8	0.0	PREDICTED: eukaryotic translation initiation factor 3 subunit L-like [Oreochromis niloticus]	gi|112420895|gb|BT027712.1|	2179	0.0	Gasterosteus aculeatus clone CGX98-D07 mRNA sequence	sp|Q7T2A5|EIF3L_DANRE	1110	0.0	Eukaryotic translation initiation factor 3 subunit L OS=Danio rerio GN=eif3l PE=2 SV=1	--	--	--	--	--	K15029	0.0	1110	dre:406402	translation initiation factor 3 subunit L	GO:0006413//translational initiation	GO:0005515//protein binding;GO:0003743//translation initiation factor activity	GO:0005852//eukaryotic translation initiation factor 3 complex;GO:0001650//fibrillar center;GO:0005654//nucleoplasm	--
CL2356.Contig4_All	2843	1746	178	35.1057	3.2058	-3.4529	Down	0	0	gi|410912929|ref|XP_003969941.1|	603.2	2e-170	PREDICTED: lysosome-associated membrane glycoprotein 1-like [Takifugu rubripes]	gi|112421417|gb|BT028154.1|	460	1e-125	Gasterosteus aculeatus clone CNB143-F05 mRNA sequence	sp|P11279|LAMP1_HUMAN	316	2e-85	Lysosome-associated membrane glycoprotein 1 OS=Homo sapiens GN=LAMP1 PE=1 SV=3	--	--	--	--	--	K06528	7e-112	405	dre:324985	lysosomal-associated membrane protein 1/2	-	-	GO:0044459//plasma membrane part;GO:0005770//late endosome;GO:0005764//lysosome	ko04145//Phagosome;ko05152//Tuberculosis;ko04142//Lysosome
CL2365.Contig1_All	1113	19044	9997	978.0765	459.9097	-1.0886	Down	0	0	gi|328677155|gb|AEB31300.1|	244.6	7e-63	hypothetical protein [Epinephelus bruneus]	gi|116745003|gb|DQ850746.1|	188	4e-44	Lithognathus mormyrus clone lmos3p07b09 mRNA sequence	--	--	--	--	--	--	--	--	--	--	--	--	--	--	-	-	-	--
CL2380.Contig2_All	659	5390	2043	467.5340	158.7380	-1.5584	Down	0	0	--	--	--	--	--	--	--	--	--	--	--	--	--	--	--	--	--	--	--	--	--	--	-	-	-	--
CL2380.Contig3_All	1020	7039	3643	394.4760	182.8761	-1.1091	Down	0	0	--	--	--	--	--	--	--	--	--	--	--	--	--	--	--	--	--	--	--	--	--	--	-	-	-	--
CL23.Contig1_All	1847	26909	87335	832.7995	2421.1377	1.5396	Up	0	0	gi|124221922|dbj|BAF45464.1|	557.8	7e-157	ribosomal protein S2 [Solea senegalensis] >gi|124300787|dbj|BAF45889.1| ribosomal protein S2 [Solea senegalensis]	gi|462722085|gb|GAFZ01269044.1|	1314	0.0	TSA: Anolis carolinensis comp18454_c0_seq1 transcribed RNA sequence	sp|P27952|RS2_RAT	524	2e-148	40S ribosomal protein S2 OS=Rattus norvegicus GN=Rps2 PE=1 SV=1	SPCC576.08c	350	6e-96	COG0098	Ribosomal protein S5	K02981	7e-153	541	dre:406565	small subunit ribosomal protein S2e	GO:0001731//formation of translation preinitiation complex;GO:0071353//cellular response to interleukin-4;GO:0000028//ribosomal small subunit assembly	GO:0003723//RNA binding;GO:0003735//structural constituent of ribosome;GO:0032403//protein complex binding;GO:0017134//fibroblast growth factor binding	GO:0005730//nucleolus;GO:0022627//cytosolic small ribosomal subunit;GO:0005654//nucleoplasm	ko03010//Ribosome
CL2528.Contig1_All	1410	20802	163585	843.3266	5940.4923	2.8164	Up	0	0	gi|348526351|ref|XP_003450683.1|	669.1	0.0	PREDICTED: LOW QUALITY PROTEIN: glyceraldehyde-3-phosphate dehydrogenase-like [Oreochromis niloticus]	gi|194241593|gb|EU828449.1|	1727	0.0	Oplegnathus fasciatus glyceraldehyde 3-phosphate dehydrogenase isoform 1 mRNA, complete cds	sp|Q5XJ10|G3P_DANRE	609	4e-174	Glyceraldehyde-3-phosphate dehydrogenase OS=Danio rerio GN=gapdh PE=2 SV=2	SPBC354.12	503	3e-142	COG0057	Glyceraldehyde-3-phosphate dehydrogenase/erythrose-4-phosphate dehydrogenase	K00134	1e-173	609	dre:317743	glyceraldehyde 3-phosphate dehydrogenase [EC:1.2.1.12]	-	-	-	ko01100//Metabolic pathways;ko00010//Glycolysis / Gluconeogenesis;ko05010//Alzheimer's disease
CL2546.Contig2_All	1097	6197	26372	322.9124	1230.9333	1.9305	Up	0	0	gi|67767269|gb|AAY79245.1|	427.9	4e-118	nephrosin [Siniperca chuatsi]	gi|67767268|gb|AY909437.1|	712	0.0	Siniperca chuatsi clone C109 nephrosin mRNA, partial cds	sp|P31580|HCE1_ORYLA	186	6e-47	High choriolytic enzyme 1 OS=Oryzias latipes GN=hcea PE=1 SV=1	--	--	--	--	--	K08076	2e-38	160	cel:4R79.1	astacin [EC:3.4.24.21]	-	GO:0046872//metal ion binding;GO:0008237//metallopeptidase activity	-	--
CL2632.Contig2_All	1181	2822	646	136.5894	28.0079	-2.2859	Down	0	0	gi|218157300|ref|YP_002364454.1|	706.4	0.0	cytochrome b [Larimichthys crocea] >gi|162946606|gb|ABY21295.1| cytochrome b [Larimichthys crocea]	gi|162946593|gb|EU339149.1|	2264	0.0	Larimichthys crocea mitochondrion, complete genome	sp|Q94SD0|CYB_DACPE	644	0.0	Cytochrome b OS=Dactyloptena peterseni GN=mt-cyb PE=3 SV=1	Q0105	380	3e-105	COG1290	Cytochrome b subunit of the bc complex	K00412	2e-176	618	dre:140512	ubiquinol-cytochrome c reductase cytochrome b subunit	GO:0022904//respiratory electron transport chain	GO:0016491//oxidoreductase activity;GO:0005506//iron ion binding;GO:0020037//heme binding;GO:0045158	GO:0070469//respiratory chain;GO:0016021//integral to membrane;GO:0005739//mitochondrion	ko01100//Metabolic pathways;ko05012//Parkinson's disease;ko00190//Oxidative phosphorylation;ko05010//Alzheimer's disease;ko04260//Cardiac muscle contraction;ko05016//Huntington's disease
CL2645.Contig2_All	1612	1845	9192	65.4246	291.9732	2.1579	Up	0	0	gi|348516007|ref|XP_003445531.1|	724.5	0.0	PREDICTED: alcohol dehydrogenase 1-like [Oreochromis niloticus]	gi|328677108|gb|JF430610.1|	1265	0.0	Epinephelus bruneus clone CL131_1 alcohol dehydrogenase Class vi mRNA, partial cds	sp|P26325|ADH1_GADMC	650	0.0	Alcohol dehydrogenase 1 OS=Gadus morhua subsp. callarias PE=1 SV=1	PA3629	416	8e-116	COG1062	Zn-dependent alcohol dehydrogenases, class III	K00121	4e-143	508	dre:116517	S-(hydroxymethyl)glutathione dehydrogenase / alcohol dehydrogenase [EC:1.1.1.284 1.1.1.1]	GO:0006070//octanol metabolic process;GO:0006069//ethanol oxidation;GO:0046292//formaldehyde metabolic process;GO:0042221//response to chemical stimulus	GO:0051903//S-(hydroxymethyl)glutathione dehydrogenase activity;GO:0004022//alcohol dehydrogenase (NAD) activity;GO:0018467//formaldehyde dehydrogenase activity;GO:0008270//zinc ion binding;GO:0000166//nucleotide binding	GO:0005737//cytoplasm	ko01100//Metabolic pathways;ko00982//Drug metabolism - cytochrome P450;ko00830//Retinol metabolism;ko00980//Metabolism of xenobiotics by cytochrome P450;ko00071//Fatty acid metabolism;ko00010//Glycolysis / Gluconeogenesis;ko00350//Tyrosine metabolism
CL265.Contig2_All	3599	3156	353	50.1262	5.0222	-3.3192	Down	0	0	gi|410913053|ref|XP_003970003.1|	864.8	0.0	PREDICTED: nucleobindin-2-like [Takifugu rubripes]	gi|348509794|ref|XM_003442384.1|	1572	0.0	PREDICTED: Oreochromis niloticus nucleobindin-2-like (LOC100696340), mRNA	sp|P80303|NUCB2_HUMAN	561	5e-159	Nucleobindin-2 OS=Homo sapiens GN=NUCB2 PE=1 SV=2	YNL250w	53.9	2e-06	COG0419	ATPase involved in DNA repair	K12385	9e-91	336	isc:IscW_ISCW020300	Niemann-Pick C1 protein	-	GO:0005509//calcium ion binding	-	ko04142//Lysosome
CL270.Contig6_All	3234	2	1131	0.0354	17.9069	8.9826	Up	0	0	gi|301624874|ref|XP_002941723.1|	132.1	1e-28	PREDICTED: hypothetical protein LOC100488485 [Xenopus (Silurana) tropicalis]	gi|67008331|emb|BX511036.18|	129	9e-26	Zebrafish DNA sequence from clone DKEY-279D7 in linkage group 6, complete sequence	sp|Q8I480|ZNRF2_PLAF7	52.0	8e-06	RING finger protein PFE0100w OS=Plasmodium falciparum (isolate 3D7) GN=PFE0100w PE=4 SV=1	HI0712	63.2	3e-09	COG1629	Outer membrane receptor proteins, mostly Fe transport	K13295	9e-10	67.0	dre:100126009	aprataxin and PNK-like factor [EC:4.2.99.18]	-	-	-	--
CL270.Contig7_All	1715	16	1841	0.5333	54.9652	6.6874	Up	0	0	gi|304434758|ref|NP_001182105.1|	176.4	4e-42	otolith matrix macromolecule-62 precursor [Oncorhynchus mykiss] >gi|292698366|dbj|BAI99727.1| otolith matrix macromolecule-62 [Oncorhynchus mykiss]	gi|304434757|ref|NM_001195176.1|	157	2e-34	Oncorhynchus mykiss otolith matrix macromolecule-62 (LOC100499602), mRNA >gi|292698365|dbj|AB377277.1| Oncorhynchus mykiss mRNA for otolith matrix macromolecule-62, complete cds	sp|Q75JC9|Y8484_DICDI	62.4	3e-09	Uncharacterized protein DDB_G0271670 OS=Dictyostelium discoideum GN=DDB_G0271670 PE=4 SV=1	--	--	--	--	--	K05747	3e-09	42.7	oaa:100076423	Wiskott-Aldrich syndrome protein	-	-	-	ko05130//Pathogenic Escherichia coli infection;ko05132//Salmonella infection;ko05100//Bacterial invasion of epithelial cells;ko05131//Shigellosis;ko04666//Fc gamma R-mediated phagocytosis;ko04520//Adherens junction;ko04810//Regulation of actin cytoskeleton;ko04062//Chemokine signaling pathway
CL2837.Contig1_All	1190	13084	47038	628.4973	2023.9508	1.6872	Up	0	0	gi|432878665|ref|XP_004073369.1|	639.4	0.0	PREDICTED: guanine nucleotide-binding protein subunit beta-2-like 1-like [Oryzias latipes]	gi|348535474|ref|XM_003455178.1|	1443	0.0	PREDICTED: Oreochromis niloticus receptor for activated protein kinase C (RACK1), mRNA	sp|O42249|GBLP_ORENI	636	0.0	Guanine nucleotide-binding protein subunit beta-2-like 1 OS=Oreochromis niloticus GN=gnb2l1 PE=2 SV=1	all0438_2	154	3e-37	COG2319	FOG: WD40 repeat	K14753	1e-179	629	dre:30722	guanine nucleotide-binding protein subunit beta-2-like 1 protein	GO:0001525//angiogenesis;GO:0051302//regulation of cell division;GO:2000114//regulation of establishment of cell polarity;GO:2000543//positive regulation of gastrulation;GO:0032880//regulation of protein localization;GO:0030178//negative regulation of Wnt receptor signaling pathway;GO:0060027//convergent extension involved in gastrulation	-	GO:0005737//cytoplasm	ko05162//Measles
CL2855.Contig2_All	1746	379	19262	12.4081	564.8787	5.5086	Up	0	0	gi|348521812|ref|XP_003448420.1|	846.3	0.0	PREDICTED: adenosylhomocysteinase B-like [Oreochromis niloticus]	gi|348521811|ref|XM_003448372.1|	1431	0.0	PREDICTED: Oreochromis niloticus adenosylhomocysteinase B-like (LOC100695308), mRNA	sp|O93477|SAHHB_XENLA	804	0.0	Adenosylhomocysteinase B OS=Xenopus laevis GN=ahcy-b PE=2 SV=1	SPBC8D2.18c	682	0.0	COG0499	S-adenosylhomocysteine hydrolase	K01251	0.0	842	dre:387530	adenosylhomocysteinase [EC:3.3.1.1]	GO:0033353//S-adenosylmethionine cycle;GO:0006730//one-carbon metabolic process	GO:0004013//adenosylhomocysteinase activity;GO:0000166//nucleotide binding	-	ko01100//Metabolic pathways;ko00270//Cysteine and methionine metabolism
CL2904.Contig1_All	877	10747	36842	700.4828	2151.0063	1.6186	Up	0	0	gi|354832417|gb|AER42698.1|	531.6	1e-149	40S ribosomal protein S4 [Epinephelus coioides]	gi|348540604|ref|XM_003457730.1|	1253	0.0	PREDICTED: Oreochromis niloticus 40S ribosomal protein S4-like (LOC100709648), mRNA	sp|P47836|RS4_CHICK	518	6e-147	40S ribosomal protein S4 OS=Gallus gallus GN=RPS4 PE=2 SV=2	SPBC19F8.08	409	4e-114	COG1471	Ribosomal protein S4E	K02987	2e-146	518	gga:396001	small subunit ribosomal protein S4e	GO:0009790//embryo development;GO:0007420//brain development;GO:0006412//translation	GO:0003735//structural constituent of ribosome;GO:0019843//rRNA binding	GO:0005840//ribosome	ko03010//Ribosome
CL290.Contig2_All	2198	3014	353	78.3836	8.2233	-3.2528	Down	0	0	gi|348526422|ref|XP_003450718.1|	441.8	7e-122	PREDICTED: hypothetical protein LOC100691921 [Oreochromis niloticus]	gi|348542761|ref|XM_003458805.1|	153	4e-33	PREDICTED: Oreochromis niloticus hemicentin-2-like (LOC100703849), mRNA	sp|Q6UY09|CEA20_HUMAN	57.4	1e-07	Carcinoembryonic antigen-related cell adhesion molecule 20 OS=Homo sapiens GN=CEACAM20 PE=2 SV=1	--	--	--	--	--	K06499	6e-07	57.0	cfa:612435	carcinoembryonic antigen-related cell adhesion molecule	-	-	-	--
CL2915.Contig1_All	528	10255	25291	1110.2264	2452.6193	1.1435	Up	0	0	gi|229365716|gb|ACQ57838.1|	268.5	1e-70	60S ribosomal protein L32 [Anoplopoma fimbria]	gi|17933354|gb|AF450502.1|AF450502	759	0.0	Epinephelus coioides ribosomal protein L32 mRNA, complete cds	sp|Q90YT6|RL32_ICTPU	255	4e-68	60S ribosomal protein L32 OS=Ictalurus punctatus GN=rpl32 PE=2 SV=1	YBL092w	164	6e-41	COG1717	Ribosomal protein L32E	K02912	4e-69	260	dre:556556	large subunit ribosomal protein L32e	GO:0006412//translation	GO:0003735//structural constituent of ribosome	GO:0005840//ribosome	ko03010//Ribosome
CL293.Contig2_All	1256	434	4410	19.7519	179.7823	3.1862	Up	0	0	gi|47227619|emb|CAG09616.1|	593.2	9e-168	unnamed protein product [Tetraodon nigroviridis]	gi|156454680|gb|EU081830.1|	841	0.0	Perca flavescens betaine homocysteine S-methyltansferase mRNA, complete cds	sp|Q32LQ4|BHMT1_DANRE	538	1e-152	Betaine--homocysteine S-methyltransferase 1 OS=Danio rerio GN=bhmt PE=2 SV=1	BH1629_1	68.2	3e-11	COG0646	Methionine synthase I (cobalamin-dependent), methyltransferase domain	K00544	3e-151	535	dre:322228	betaine-homocysteine S-methyltransferase [EC:2.1.1.5]	GO:0006579//amino-acid betaine catabolic process;GO:0009086//methionine biosynthetic process;GO:0032259//methylation	GO:0008898//homocysteine S-methyltransferase activity;GO:0047150//betaine-homocysteine S-methyltransferase activity;GO:0008270//zinc ion binding	GO:0005737//cytoplasm	ko01100//Metabolic pathways;ko00260//Glycine, serine and threonine metabolism;ko00270//Cysteine and methionine metabolism
CL2953.Contig2_All	2905	1886	29	37.1112	0.5112	-6.1818	Down	0	0	--	--	--	--	--	--	--	--	--	--	--	--	--	--	--	--	--	--	--	--	--	--	-	-	-	--
CL297.Contig1_All	1503	2936	74	111.6624	2.5210	-5.4690	Down	0	0	gi|410917996|ref|XP_003972472.1|	605.1	3e-171	PREDICTED: methylsterol monooxygenase 1-like [Takifugu rubripes]	gi|348524449|ref|XM_003449688.1|	1015	0.0	PREDICTED: Oreochromis niloticus c-4 methylsterol oxidase-like (LOC100692996), mRNA	sp|Q7ZW77|MSMO1_DANRE	547	3e-155	Methylsterol monooxygenase 1 OS=Danio rerio GN=msmo1 PE=2 SV=1	SPAC630.08c	206	1e-52	COG3000	Sterol desaturase	K07750	9e-155	547	dre:406662	methylsterol monooxygenase [EC:1.14.13.72]	GO:0006633//fatty acid biosynthetic process;GO:0055114//oxidation-reduction process;GO:0006695//cholesterol biosynthetic process	GO:0000254//C-4 methylsterol oxidase activity;GO:0005506//iron ion binding	GO:0016021//integral to membrane;GO:0005789//endoplasmic reticulum membrane;GO:0005886//plasma membrane	ko01100//Metabolic pathways;ko00100//Steroid biosynthesis
CL3015.Contig2_All	3397	30418	2401	511.8526	36.1905	-3.8220	Down	0	0	gi|348522042|ref|XP_003448535.1|	823.9	0.0	PREDICTED: calreticulin-like isoform 1 [Oreochromis niloticus]	gi|312603154|gb|HM597712.1|	1711	0.0	Lates calcarifer calreticulin mRNA, complete cds	sp|Q2HWU3|CALR_MACFU	632	1e-180	Calreticulin OS=Macaca fuscata fuscata GN=CALR PE=2 SV=1	SPAC17H9.09c	225	3e-58	COG1100	GTPase SAR1 and related small G proteins	K08057	0.0	733	dre:321315	calreticulin	GO:0006457//protein folding	GO:0051082//unfolded protein binding;GO:0005509//calcium ion binding	GO:0005783//endoplasmic reticulum	ko04141//Protein processing in endoplasmic reticulum;ko04145//Phagosome;ko04612//Antigen processing and presentation;ko05142//Chagas disease (American trypanosomiasis);ko05166//HTLV-I infection
CL3027.Contig1_All	4780	4530	619	54.1727	6.6307	-3.0303	Down	0	0	gi|348521714|ref|XP_003448371.1|	1338.9	0.0	PREDICTED: GDH/6PGL endoplasmic bifunctional protein-like [Oreochromis niloticus]	gi|348521713|ref|XM_003448323.1|	1334	0.0	PREDICTED: Oreochromis niloticus GDH/6PGL endoplasmic bifunctional protein-like (LOC100705236), mRNA	sp|Q8CFX1|G6PE_MOUSE	921	0.0	GDH/6PGL endoplasmic bifunctional protein OS=Mus musculus GN=H6pd PE=2 SV=2	YNL241c	205	5e-52	COG0364	Glucose-6-phosphate 1-dehydrogenase	K13937	0.0	1097	dre:569348	hexose-6-phosphate dehydrogenase [EC:1.1.1.47 3.1.1.31]	-	-	-	ko01100//Metabolic pathways;ko00030//Pentose phosphate pathway
CL3031.Contig2_All	1437	11709	34032	465.7714	1212.6313	1.3804	Up	0	0	gi|229366312|gb|ACQ58136.1|	785.0	0.0	Carboxypeptidase A2 precursor [Anoplopoma fimbria]	gi|112419809|gb|BT026626.1|	1067	0.0	Gasterosteus aculeatus clone CEC26-G09 mRNA sequence	sp|Q504N0|CBPA2_MOUSE	534	2e-151	Carboxypeptidase A2 OS=Mus musculus GN=Cpa2 PE=2 SV=1	YHR132c	184	3e-46	COG2866	Predicted carboxypeptidase	K01298	8e-175	613	dre:431764	carboxypeptidase A2 [EC:3.4.17.15]	GO:0006508//proteolysis	GO:0004181//metallocarboxypeptidase activity;GO:0008270//zinc ion binding	GO:0005576//extracellular region	ko04972//Pancreatic secretion;ko04974//Protein digestion and absorption
CL3064.Contig2_All	3478	4987	265	81.9633	3.9013	-4.3930	Down	0	0	gi|348526262|ref|XP_003450639.1|	417.5	2e-114	PREDICTED: C-type lectin domain family 4 member E-like [Oreochromis niloticus]	gi|348526261|ref|XM_003450591.1|	535	1e-148	PREDICTED: Oreochromis niloticus C-type lectin domain family 4 member E-like (LOC100692277), mRNA	sp|Q67EQ1|CLC4E_RAT	93.2	4e-18	C-type lectin domain family 4 member E OS=Rattus norvegicus GN=Clec4e PE=2 SV=1	--	--	--	--	--	K10059	1e-20	103	aml:100480687	C-type lectin domain family 4, member E	-	GO:0030246//carbohydrate binding	-	ko05152//Tuberculosis
CL3065.Contig2_All	1871	2341	272	71.5216	7.4438	-3.2643	Down	0	0	gi|348514221|ref|XP_003444639.1|	889.0	0.0	PREDICTED: phosphoethanolamine N-methyltransferase 3-like [Oreochromis niloticus]	gi|410913564|ref|XM_003970210.1|	1174	0.0	PREDICTED: Takifugu rubripes phosphoethanolamine N-methyltransferase 3-like (LOC101075688), mRNA	sp|Q9TYP1|STRM1_CAEEL	54.3	9e-07	Sterol 4-C-methyltransferase strm-1 OS=Caenorhabditis elegans GN=strm-1 PE=3 SV=2	mll3672	107	9e-23	COG0500	SAM-dependent methyltransferases	K00568	7e-09	63.2	xtr:100497474	2-polyprenyl-6-hydroxyphenyl methylase / 3-demethylubiquinone-9 3-methyltransferase [EC:2.1.1.222 2.1.1.64]	GO:0032259//methylation	GO:0008168//methyltransferase activity	-	ko01100//Metabolic pathways;ko00130//Ubiquinone and other terpenoid-quinone biosynthesis
CL3093.Contig1_All	728	18265	41353	1434.1617	2908.5311	1.0201	Up	0	0	gi|116488050|gb|ABJ98607.1|	305.4	1e-81	40S ribosomal protein S14 [Scophthalmus maximus]	gi|328677086|gb|JF430599.1|	660	0.0	Epinephelus bruneus clone CL76_1 40S ribosomal protein S14 mRNA, partial cds	sp|P62264|RS14_MOUSE	301	7e-82	40S ribosomal protein S14 OS=Mus musculus GN=Rps14 PE=2 SV=3	SPBC18H10.13	236	3e-62	COG0100	Ribosomal protein S11	K02955	2e-81	301	ptr:462193	small subunit ribosomal protein S14e	GO:0000184//nuclear-transcribed mRNA catabolic process, nonsense-mediated decay;GO:0006413//translational initiation;GO:0006415//translational termination;GO:0000122//negative regulation of transcription from RNA polymerase II promoter;GO:0000028//ribosomal small subunit assembly;GO:0006414//translational elongation;GO:0030490//maturation of SSU-rRNA;GO:0006417//regulation of translation;GO:00302…	GO:0048027//mRNA 5'-UTR binding;GO:0016787//hydrolase activity;GO:0045182//translation regulator activity;GO:0003735//structural constituent of ribosome	GO:0005730//nucleolus;GO:0005739//mitochondrion;GO:0022627//cytosolic small ribosomal subunit	ko03010//Ribosome
CL3157.Contig2_All	886	15814	54465	1020.2764	3147.6168	1.6253	Up	0	0	gi|225707512|gb|ACO09602.1|	523.1	7e-147	60S ribosomal protein L8 [Osmerus mordax]	gi|148285570|gb|EF584753.1|	1304	0.0	Lateolabrax japonicus ribosomal protein L8 (L8) mRNA, complete cds	sp|Q6P0V6|RL8_DANRE	520	1e-147	60S ribosomal protein L8 OS=Danio rerio GN=rpl8 PE=2 SV=3	YIL018w	389	3e-108	COG0090	Ribosomal protein L2	K02938	5e-147	520	dre:393686	large subunit ribosomal protein L8e	GO:0006413//translational initiation;GO:0019083//viral transcription;GO:0006414//translational elongation;GO:0006415//translational termination;GO:0006614//SRP-dependent cotranslational protein targeting to membrane;GO:0000184//nuclear-transcribed mRNA catabolic process, nonsense-mediated decay	GO:0019843//rRNA binding;GO:0003735//structural constituent of ribosome	GO:0022625//cytosolic large ribosomal subunit	ko03010//Ribosome
CL3203.Contig1_All	344	207	2252	34.3971	335.2031	3.2847	Up	0	0	--	--	--	--	gi|156446686|gb|EF680233.1|	69.9	7e-09	Tetraodon nigroviridis telomerase RNA gene, complete sequence	--	--	--	--	--	--	--	--	--	--	--	--	--	--	-	-	-	--
CL3235.Contig2_All	5963	6407	1208	61.4186	10.3729	-2.5659	Down	0	0	gi|410917688|ref|XP_003972318.1|	2547.7	0.0	PREDICTED: complement C3-like, partial [Takifugu rubripes]	gi|410917687|ref|XM_003972269.1|	817	0.0	PREDICTED: Takifugu rubripes complement C3-like (LOC101071828), partial mRNA	sp|P98093|CO3_ONCMY	630	1e-179	Complement C3 (Fragment) OS=Oncorhynchus mykiss GN=c3 PE=1 SV=1	CC3571	57.0	4e-07	COG2373	Large extracellular alpha-helical protein	K03990	4e-177	624	acs:100560431	complement component 3	-	-	-	ko05150//Staphylococcus aureus infection;ko05322//Systemic lupus erythematosus;ko04610//Complement and coagulation cascades;ko05134//Legionellosis;ko04145//Phagosome;ko05133//Pertussis;ko05152//Tuberculosis;ko05140//Leishmaniasis;ko05142//Chagas disease (American trypanosomiasis);ko05168//Herpes simplex infection
CL3285.Contig2_All	1458	5096	12666	199.7937	444.8156	1.1547	Up	0	0	gi|194272328|gb|ABO38818.2|	342.0	4e-92	phospholipid hydroperoxide glutathione peroxidase [Thunnus maccoyii]	gi|338227705|gb|JF914947.1|	823	0.0	Seriola lalandi glutathione peroxidase 4 variant 1 (GPx4) mRNA, complete cds, alternatively spliced	sp|P36968|GPX4_PIG	252	2e-66	Phospholipid hydroperoxide glutathione peroxidase, mitochondrial OS=Sus scrofa GN=GPX4 PE=1 SV=3	CAC1570	148	2e-35	COG0386	Glutathione peroxidase	K05361	1e-84	314	dre:352928	phospholipid-hydroperoxide glutathione peroxidase [EC:1.11.1.12]	GO:0006979//response to oxidative stress;GO:0055114//oxidation-reduction process	GO:0004602//glutathione peroxidase activity	-	ko00480//Glutathione metabolism
CL3310.Contig1_All	2023	6672	834	188.5254	21.1090	-3.1588	Down	0	0	gi|348508732|ref|XP_003441907.1|	335.1	8e-90	PREDICTED: retinol-binding protein 4-A-like [Oreochromis niloticus]	gi|221048012|gb|FJ438490.1|	448	1e-122	Epinephelus coioides retinol-binding protein mRNA, partial cds	sp|P24774|RET4A_ONCMY	292	2e-78	Retinol-binding protein 4-A OS=Oncorhynchus mykiss GN=rbp4a PE=1 SV=2	--	--	--	--	--	--	--	--	--	--	GO:0032526//response to retinoic acid;GO:0006810//transport;GO:0001889//liver development	GO:0036094//small molecule binding;GO:0005215//transporter activity;GO:0005501//retinoid binding	GO:0005576//extracellular region	--
CL3375.Contig1_All	1425	1451	66	58.2053	2.3715	-4.6173	Down	0	0	--	--	--	--	gi|296034261|gb|GQ265786.1|	2527	0.0	Larimichthys crocea DC-SIGN gene, complete cds	--	--	--	--	--	--	--	--	--	--	--	--	--	--	-	-	-	--
CL3445.Contig1_All	1798	1586	174	50.4224	4.9552	-3.3470	Down	0	0	gi|359691073|emb|CBH32482.1|	470.3	1e-130	haptoglobin [Oreochromis mossambicus]	gi|359691072|emb|FN565172.1|	543	1e-150	Oreochromis mossambicus mRNA for haptoglobin (hp gene)	sp|O35086|HPT_MESAU	147	8e-35	Haptoglobin OS=Mesocricetus auratus GN=HP PE=2 SV=1	mlr3307	62.4	2e-09	COG5640	Secreted trypsin-like serine protease	K03992	8e-34	145	xla:398413	mannan-binding lectin serine protease 1 [EC:3.4.21.-]	-	-	-	ko05150//Staphylococcus aureus infection;ko04610//Complement and coagulation cascades;ko05143//African trypanosomiasis
CL3479.Contig1_All	1743	6189	282	202.9705	8.2842	-4.6148	Down	0	0	gi|328677157|gb|AEB31301.1|	70.9	2e-10	hypothetical protein [Epinephelus bruneus]	gi|116744976|gb|DQ850719.1|	83.8	3e-12	Lithognathus mormyrus clone lmos9p04f07 mRNA sequence	--	--	--	--	--	--	--	--	--	--	--	--	--	--	-	-	-	--
CL3486.Contig1_All	1940	6620	1946	195.0590	51.3617	-1.9251	Down	0	0	gi|348535747|ref|XP_003455360.1|	874.8	0.0	PREDICTED: dolichyl-diphosphooligosaccharide--protein glycosyltransferase 48 kDa subunit-like [Oreochromis niloticus]	gi|348535746|ref|XM_003455312.1|	1608	0.0	PREDICTED: Oreochromis niloticus dolichyl-diphosphooligosaccharide--protein glycosyltransferase 48 kDa subunit-like (LOC100697727), mRNA	sp|Q6NYS8|OST48_DANRE	796	0.0	Dolichyl-diphosphooligosaccharide--protein glycosyltransferase 48 kDa subunit OS=Danio rerio GN=ddost PE=2 SV=2	--	--	--	--	--	K12670	0.0	795	dre:406408	oligosaccharyltransferase complex subunit beta	GO:0018279//protein N-linked glycosylation via asparagine;GO:0034097//response to cytokine stimulus;GO:0042110//T cell activation	GO:0004579//dolichyl-diphosphooligosaccharide-protein glycotransferase activity	GO:0008250//oligosaccharyltransferase complex;GO:0016021//integral to membrane;GO:0005886//plasma membrane	ko01100//Metabolic pathways;ko04141//Protein processing in endoplasmic reticulum;ko00510//N-Glycan biosynthesis
CL3491.Contig1_All	2643	8429	21226	182.3009	411.2151	1.1736	Up	0	0	gi|410921200|ref|XP_003974071.1|	701.4	0.0	PREDICTED: plasminogen activator inhibitor 1 RNA-binding protein-like [Takifugu rubripes]	gi|410921199|ref|XM_003974022.1|	928	0.0	PREDICTED: Takifugu rubripes plasminogen activator inhibitor 1 RNA-binding protein-like (LOC101075259), mRNA	sp|Q6AXS5|PAIRB_RAT	494	4e-139	Plasminogen activator inhibitor 1 RNA-binding protein OS=Rattus norvegicus GN=Serbp1 PE=1 SV=2	RSc1040	55.5	5e-07	COG1530	Ribonucleases G and E	K13199	7e-165	582	dre:100332749	plasminogen activator inhibitor 1 RNA-binding protein	GO:0043488//regulation of mRNA stability	GO:0003730//mRNA 3'-UTR binding;GO:0005515//protein binding	GO:0005737//cytoplasm	--
CL357.Contig2_All	912	3938	23482	246.8259	1318.3730	2.4172	Up	0	0	gi|187606714|emb|CAP47206.1|	132.5	2e-29	perforin 1 [Sparus aurata]	--	--	--	--	sp|P35763|PERF_RAT	61.6	2e-09	Perforin-1 OS=Rattus norvegicus GN=Prf1 PE=2 SV=1	--	--	--	--	--	K07818	2e-11	70.1	acs:100555021	perforin 1	-	-	-	ko05416//Viral myocarditis;ko05320//Autoimmune thyroid disease;ko05330//Allograft rejection;ko05332//Graft-versus-host disease;ko04940//Type I diabetes mellitus;ko04650//Natural killer cell mediated cytotoxicity
CL3624.Contig2_All	577	7452	17602	738.2558	1562.0117	1.0812	Up	0	0	gi|34304498|gb|AAQ63318.1|	257.7	2e-67	40S ribosomal protein S30 [Hippocampus comes]	gi|51872919|gb|AY696634.1|	700	0.0	Pagrus major clone cmcon042 microsatellite sequence	sp|P62864|RS30_RAT	117	1e-26	40S ribosomal protein S30 OS=Rattus norvegicus GN=Fau PE=1 SV=1	ECU02g1080	54.7	1e-07	COG5272	Ubiquitin	K02983	2e-59	228	dre:393710	small subunit ribosomal protein S30e	GO:0006412//translation	GO:0003735//structural constituent of ribosome	GO:0022627//cytosolic small ribosomal subunit	ko03010//Ribosome
CL365.Contig1_All	893	9011	24053	576.8081	1379.1638	1.2576	Up	0	0	gi|229365780|gb|ACQ57870.1|	424.9	2e-117	40S ribosomal protein S8 [Anoplopoma fimbria] >gi|229365798|gb|ACQ57879.1| 40S ribosomal protein S8 [Anoplopoma fimbria]	gi|348521955|ref|XM_003448444.1|	1039	0.0	PREDICTED: Oreochromis niloticus 40S ribosomal protein S8-like (LOC100693356), mRNA	sp|P62243|RS8_RAT	409	4e-114	40S ribosomal protein S8 OS=Rattus norvegicus GN=Rps8 PE=1 SV=2	YER102w	256	4e-68	COG2007	Ribosomal protein S8E	K02995	2e-114	412	mgp:100543987	small subunit ribosomal protein S8e	GO:0006413//translational initiation;GO:0019083//viral transcription;GO:0000462//maturation of SSU-rRNA from tricistronic rRNA transcript (SSU-rRNA, 5.8S rRNA, LSU-rRNA);GO:0006414//translational elongation;GO:0006415//translational termination;GO:0006614//SRP-dependent cotranslational protein targeting to membrane;GO:0000184//nuclear-transcribed mRNA catabolic process, nonsense-mediated decay	GO:0003735//structural constituent of ribosome	GO:0022627//cytosolic small ribosomal subunit	ko03010//Ribosome
CL3661.Contig2_All	4035	2346	61	33.2349	0.7741	-5.4240	Down	0	0	gi|45272118|gb|AAR02862.2|	1676.8	0.0	HMG-CoA reductase [Dicentrarchus labrax]	gi|45272117|gb|AY424801.2|	3552	0.0	Dicentrarchus labrax HMG-CoA reductase mRNA, complete cds	sp|A7Z064|HMDH_BOVIN	1366	0.0	3-hydroxy-3-methylglutaryl-coenzyme A reductase OS=Bos taurus GN=HMGCR PE=2 SV=2	YML075c	516	1e-145	COG1257	Hydroxymethylglutaryl-CoA reductase	K00021	0.0	1452	dre:559054	hydroxymethylglutaryl-CoA reductase (NADPH) [EC:1.1.1.34]	GO:0015936//coenzyme A metabolic process;GO:0008542//visual learning;GO:0043407//negative regulation of MAP kinase activity;GO:0007517//muscle organ development;GO:0006695//cholesterol biosynthetic process;GO:0009790//embryo development;GO:0055114//oxidation-reduction process;GO:0051262//protein tetramerization;GO:0008299//isoprenoid biosynthetic process	GO:0004420//hydroxymethylglutaryl-CoA reductase (NADPH) activity;GO:0070402//NADPH binding	GO:0016021//integral to membrane;GO:0005789//endoplasmic reticulum membrane;GO:0005778//peroxisomal membrane	ko01100//Metabolic pathways;ko00900//Terpenoid backbone biosynthesis;ko04976//Bile secretion
CL3693.Contig1_All	623	18196	45838	1669.5433	3767.3475	1.1741	Up	0	0	gi|410902865|ref|XP_003964914.1|	332.8	6e-90	PREDICTED: 40S ribosomal protein S11-like [Takifugu rubripes]	gi|51872922|gb|AY696637.1|	914	0.0	Pagrus major clone cmcon079 microsatellite sequence	sp|P41115|RS11_XENLA	295	6e-80	40S ribosomal protein S11 OS=Xenopus laevis GN=rps11 PE=2 SV=1	YDR025w	203	2e-52	COG0186	Ribosomal protein S17	K02949	2e-81	301	dre:406686	small subunit ribosomal protein S11e	GO:0006412//translation	GO:0003735//structural constituent of ribosome	GO:0005840//ribosome	ko03010//Ribosome
CL3696.Contig1_All	1079	12652	43724	670.2666	2074.8968	1.6302	Up	0	0	gi|157278215|ref|NP_001098207.1|	464.2	5e-129	astacin like metallo-protease precursor [Oryzias latipes] >gi|110082544|dbj|BAE97363.1| astacin like metallo-protease [Oryzias latipes]	gi|157278214|ref|NM_001104737.1|	509	1e-141	Oryzias latipes astacin like metallo-protease (mc6ast2), mRNA >gi|110082543|dbj|AB256946.1| Oryzias latipes MC6AST2 mRNA for astacin like metallo-protease, complete cds	sp|P31581|HCE2_ORYLA	214	2e-55	High choriolytic enzyme 2 OS=Oryzias latipes GN=hceb PE=2 SV=1	--	--	--	--	--	K08076	2e-38	160	cel:F39D8.4	astacin [EC:3.4.24.21]	GO:0006508//proteolysis	GO:0004222//metalloendopeptidase activity;GO:0008270//zinc ion binding	-	ko04974//Protein digestion and absorption
CL3957.Contig1_All	1486	8623	33246	331.7030	1145.5622	1.7881	Up	0	0	gi|239937482|ref|NP_001037838.1|	585.1	3e-165	adenine nucleotide translocator s6 [Takifugu rubripes] >gi|57506722|dbj|BAD86709.1| adenine nucleotide translocator s6 [Takifugu rubripes]	gi|56309428|emb|CR733139.2|	991	0.0	Tetraodon nigroviridis full-length cDNA	sp|Q09073|ADT2_RAT	566	4e-161	ADP/ATP translocase 2 OS=Rattus norvegicus GN=Slc25a5 PE=1 SV=3	--	--	--	--	--	K05863	8e-165	580	dre:192321	solute carrier family 25 (mitochondrial adenine nucleotide translocator), member 4/5/6/31	GO:0015853//adenine transport;GO:1901029//negative regulation of mitochondrial outer membrane permeabilization;GO:0006112//energy reserve metabolic process;GO:0050796//regulation of insulin secretion;GO:0008284//positive regulation of cell proliferation;GO:0019048//virus-host interaction;GO:0007059//chromosome segregation;GO:0044281//small molecule metabolic process;GO:0055085//transmembrane tran…	GO:0005515//protein binding;GO:0015207//adenine transmembrane transporter activity	GO:0005743//mitochondrial inner membrane;GO:0071817//MMXD complex;GO:0042645//mitochondrial nucleoid;GO:0005887//integral to plasma membrane	ko05012//Parkinson's disease;ko05016//Huntington's disease;ko04020//Calcium signaling pathway;ko05164//Influenza A;ko05166//HTLV-I infection
CL3995.Contig1_All	2644	4070	11863	87.9919	229.7371	1.3845	Up	0	0	gi|254047507|gb|ACT64126.1|	1053.1	0.0	cytochrome P4501A [Larimichthys crocea]	gi|254047506|gb|GQ281041.1|	4956	0.0	Larimichthys crocea cytochrome P4501A (CYP1A) mRNA, complete cds	sp|Q92100|CP1A1_PLEPL	933	0.0	Cytochrome P450 1A1 OS=Pleuronectes platessa GN=cyp1a1 PE=2 SV=1	BH0579	102	3e-21	COG2124	Cytochrome P450	K07408	0.0	816	dre:140634	cytochrome P450, family 1, subfamily A, polypeptide 1 [EC:1.14.14.1]	-	-	-	ko01100//Metabolic pathways;ko00830//Retinol metabolism;ko00980//Metabolism of xenobiotics by cytochrome P450;ko00140//Steroid hormone biosynthesis;ko00380//Tryptophan metabolism
CL4015.Contig2_All	709	8374	20034	675.1442	1446.8367	1.0996	Up	0	0	gi|296207149|ref|XP_002750530.1|	383.3	5e-105	PREDICTED: uncharacterized protein LOC100385238 [Callithrix jacchus]	gi|348509040|ref|XM_003442012.1|	926	0.0	PREDICTED: Oreochromis niloticus 60S ribosomal protein L19-like (LOC100709589), mRNA	sp|Q7ZYS1|RL19_XENLA	378	6e-105	60S ribosomal protein L19 OS=Xenopus laevis GN=rpl19 PE=2 SV=1	SPCC1682.14	250	1e-66	COG2147	Ribosomal protein L19E	K02885	1e-104	379	xtr:448704	large subunit ribosomal protein L19e	GO:0006413//translational initiation;GO:0019083//viral transcription;GO:0006414//translational elongation;GO:0006415//translational termination;GO:0006614//SRP-dependent cotranslational protein targeting to membrane;GO:0000184//nuclear-transcribed mRNA catabolic process, nonsense-mediated decay	GO:0003723//RNA binding;GO:0003735//structural constituent of ribosome	GO:0022625//cytosolic large ribosomal subunit	ko03010//Ribosome
CL4043.Contig1_All	1272	17602	60543	791.0150	2437.1087	1.6234	Up	0	0	gi|37779080|gb|AAP20200.1|	736.9	0.0	ribosomal protein L4 [Pagrus major]	gi|37779079|gb|AY190725.1|	1669	0.0	Pagrus major ribosomal protein L4 mRNA, partial cds	sp|P02385|RL4B_XENLA	653	0.0	60S ribosomal protein L4-B OS=Xenopus laevis GN=rpl4-b PE=2 SV=2	SPBP8B7.03c	444	2e-124	COG0088	Ribosomal protein L4	K02930	0.0	655	xtr:100327250	large subunit ribosomal protein L4e	GO:0006412//translation	GO:0003735//structural constituent of ribosome	GO:0005840//ribosome	ko03010//Ribosome
CL4048.Contig1_All	558	14279	34654	1462.7611	3179.9277	1.1203	Up	0	0	gi|229367816|gb|ACQ58888.1|	305.1	1e-81	40S ribosomal protein S18 [Anoplopoma fimbria] >gi|334362406|gb|AEG78402.1| 40S ribosomal protein S18 [Epinephelus coioides]	gi|334362405|gb|HQ441102.1|	805	0.0	Epinephelus coioides 40S ribosomal protein S18 mRNA, complete cds	sp|Q8JGS9|RS18_DANRE	303	2e-82	40S ribosomal protein S18 OS=Danio rerio GN=rps18 PE=2 SV=1	SPCC1259.01c	241	7e-64	COG0099	Ribosomal protein S13	K02964	6e-82	303	dre:192300	small subunit ribosomal protein S18e	GO:0000184//nuclear-transcribed mRNA catabolic process, nonsense-mediated decay;GO:0006415//translational termination;GO:0006413//translational initiation;GO:0007275//multicellular organismal development;GO:0006414//translational elongation;GO:0051726//regulation of cell cycle;GO:0006417//regulation of translation;GO:0019083//viral transcription;GO:0006614//SRP-dependent cotranslational protein t…	GO:0005515//protein binding;GO:0003735//structural constituent of ribosome;GO:0019843//rRNA binding	GO:0005581//collagen;GO:0022627//cytosolic small ribosomal subunit	ko03010//Ribosome
CL4137.Contig2_All	2135	22304	54347	597.1655	1303.3941	1.1261	Up	0	0	gi|410930075|ref|XP_003978424.1|	991.5	0.0	PREDICTED: bile salt-activated lipase-like [Takifugu rubripes]	gi|187438551|gb|EU647691.1|	1178	0.0	Dicentrarchus labrax bile-salt activated lipase (bal) mRNA, partial cds	sp|P30122|CEL_BOVIN	668	0.0	Bile salt-activated lipase (Fragment) OS=Bos taurus GN=CEL PE=1 SV=2	DR2626	178	3e-44	COG2272	Carboxylesterase type B	K12298	0.0	768	dre:573994	bile salt-stimulated lipase [EC:3.1.1.3 3.1.1.13]	GO:0008152//metabolic process	GO:0047372//acylglycerol lipase activity;GO:0004091//carboxylesterase activity;GO:0004104//cholinesterase activity	GO:0005829//cytosol;GO:0005615//extracellular space	ko01100//Metabolic pathways;ko04975//Fat digestion and absorption;ko00100//Steroid biosynthesis;ko00561//Glycerolipid metabolism;ko04972//Pancreatic secretion
CL4164.Contig2_All	3389	3592	9858	60.5863	148.9414	1.2977	Up	0	0	gi|348524056|ref|XP_003449539.1|	1146.0	0.0	PREDICTED: APOBEC1 complementation factor isoform 2 [Oreochromis niloticus]	gi|348524055|ref|XM_003449491.1|	1895	0.0	PREDICTED: Oreochromis niloticus APOBEC1 complementation factor, transcript variant 2 (A1CF), mRNA	sp|Q9NQ94|A1CF_HUMAN	928	0.0	APOBEC1 complementation factor OS=Homo sapiens GN=A1CF PE=1 SV=1	--	--	--	--	--	K13161	4e-93	343	mgp:100542498	heterogeneous nuclear ribonucleoprotein R	GO:0006397//mRNA processing;GO:0016554//cytidine to uridine editing;GO:0050821//protein stabilization;GO:0016556//mRNA modification	GO:0003725//double-stranded RNA binding;GO:0005515//protein binding;GO:0003727//single-stranded RNA binding;GO:0000166//nucleotide binding	GO:0030895//apolipoprotein B mRNA editing enzyme complex;GO:0005654//nucleoplasm;GO:0005783//endoplasmic reticulum	--
CL4179.Contig2_All	607	4076	14862	383.8445	1253.6798	1.7076	Up	0	0	gi|327358533|gb|AEA51113.1|	153.7	5e-36	60S ribosomal protein L38, partial [Oryzias melastigma]	gi|348531885|ref|XM_003453391.1|	504	1e-139	PREDICTED: Oreochromis niloticus 60S ribosomal protein L38-like (LOC100711498), mRNA	sp|P63174|RL38_RAT	137	1e-32	60S ribosomal protein L38 OS=Rattus norvegicus GN=Rpl38 PE=1 SV=2	--	--	--	--	--	K02923	3e-32	138	acs:100557875	large subunit ribosomal protein L38e	GO:0001501//skeletal system development;GO:0000184//nuclear-transcribed mRNA catabolic process, nonsense-mediated decay;GO:0006415//translational termination;GO:0006413//translational initiation;GO:0007605//sensory perception of sound;GO:0006414//translational elongation;GO:0001503//ossification;GO:0048318//axial mesoderm development;GO:0034463//90S preribosome assembly;GO:0042474//middle ear mor…	GO:0003735//structural constituent of ribosome;GO:0003723//RNA binding	GO:0022625//cytosolic large ribosomal subunit;GO:0033291//eukaryotic 80S initiation complex	ko03010//Ribosome
CL4198.Contig1_All	2408	7282	21049	172.8638	447.5825	1.3725	Up	0	0	gi|410899687|ref|XP_003963328.1|	1064.3	0.0	PREDICTED: transketolase-like protein 2-like isoform 1 [Takifugu rubripes]	gi|112419746|gb|BT026563.1|	1641	0.0	Gasterosteus aculeatus clone CEC03-E03 mRNA sequence	sp|Q9D4D4|TKTL2_MOUSE	846	0.0	Transketolase-like protein 2 OS=Mus musculus GN=Tktl2 PE=2 SV=1	all4052	537	4e-152	COG0021	Transketolase	K00615	0.0	970	dre:378713	transketolase [EC:2.2.1.1]	GO:0008152//metabolic process	GO:0004802//transketolase activity	-	ko01100//Metabolic pathways;ko00030//Pentose phosphate pathway
CL4226.Contig2_All	818	14667	46856	1024.9385	2932.9859	1.5168	Up	0	0	gi|37779100|gb|AAP20210.1|	62.8	2e-08	ribosomal protein L9 [Pagrus major]	gi|37779099|gb|AY190735.1|	1053	0.0	Pagrus major ribosomal protein L9 mRNA, complete cds	sp|Q90YW0|RL9_ICTPU	352	4e-97	60S ribosomal protein L9 OS=Ictalurus punctatus GN=rpl9 PE=2 SV=1	SPAC4G9.16c	189	6e-48	COG0097	Ribosomal protein L6P/L9E	K02940	4e-94	344	dre:336702	large subunit ribosomal protein L9e	GO:0006412//translation	GO:0003735//structural constituent of ribosome;GO:0019843//rRNA binding	GO:0005730//nucleolus;GO:0022625//cytosolic large ribosomal subunit	ko03010//Ribosome
CL4261.Contig2_All	2866	3379	397	67.3941	7.0927	-3.2482	Down	0	0	gi|5852340|gb|AAD54014.1|	779.6	0.0	cytochrome P450 [Fundulus heteroclitus]	gi|150034872|gb|EF470564.1|	545	1e-151	Pseudosciaena crocea g-lysozyme gene, complete cds	sp|Q92090|CP2K1_ONCMY	729	0.0	Cytochrome P450 2K1 OS=Oncorhynchus mykiss GN=cyp2k1 PE=2 SV=1	BH0579	123	2e-27	COG2124	Cytochrome P450	K07423	3e-122	440	oaa:100080778	cytochrome P450, family 2, subfamily W	GO:0055114//oxidation-reduction process	GO:0009055//electron carrier activity;GO:0005506//iron ion binding;GO:0020037//heme binding;GO:0070330//aromatase activity	GO:0005789//endoplasmic reticulum membrane	ko01100//Metabolic pathways;ko00982//Drug metabolism - cytochrome P450;ko00830//Retinol metabolism;ko00980//Metabolism of xenobiotics by cytochrome P450;ko00590//Arachidonic acid metabolism;ko00591//Linoleic acid metabolism;ko04726//Serotonergic synapse
CL4294.Contig1_All	924	138655	471058	8577.7498	26103.6045	1.6056	Up	0	0	gi|222087963|gb|ACM41844.1|	462.2	1e-128	trypsinogen 1a [Epinephelus coioides]	gi|326535712|gb|HQ207647.1|	965	0.0	Epinephelus coioides trypsinogen 1a mRNA, complete cds	sp|P35031|TRY1_SALSA	448	7e-126	Trypsin-1 OS=Salmo salar PE=1 SV=1	VC1649	117	4e-26	COG5640	Secreted trypsin-like serine protease	K01312	9e-98	357	mdo:100010059	trypsin [EC:3.4.21.4]	GO:0007586//digestion;GO:0006508//proteolysis	GO:0046872//metal ion binding;GO:0004252//serine-type endopeptidase activity	GO:0005615//extracellular space	ko04972//Pancreatic secretion;ko04974//Protein digestion and absorption;ko05164//Influenza A;ko04080//Neuroactive ligand-receptor interaction
CL4308.Contig2_All	2337	66079	32107	1616.2724	703.4595	-1.2001	Down	0	0	gi|348524540|ref|XP_003449781.1|	688.7	0.0	PREDICTED: fibrinogen gamma chain-like [Oreochromis niloticus]	gi|463401972|gb|GAFZ01053595.1|	751	0.0	TSA: Anolis carolinensis comp3641_c0_seq1 transcribed RNA sequence	sp|P17634|FIBG_XENLA	484	3e-136	Fibrinogen gamma chain OS=Xenopus laevis GN=fgg PE=2 SV=1	--	--	--	--	--	K03905	0.0	639	dre:406327	fibrinogen gamma chain	GO:0007165//signal transduction;GO:0051258//protein polymerization;GO:0030168//platelet activation	GO:0030674//protein binding, bridging;GO:0005102//receptor binding	GO:0005577//fibrinogen complex	ko05150//Staphylococcus aureus infection;ko04610//Complement and coagulation cascades
CL4352.Contig1_All	627	14999	40015	1367.4283	3267.7840	1.2568	Up	0	0	gi|410925912|ref|XP_003976423.1|	364.4	2e-99	PREDICTED: 60S ribosomal protein L18a-like [Takifugu rubripes]	gi|37779045|gb|AY190708.1|	854	0.0	Pagrus major ribosomal protein L18a mRNA, partial cds	sp|Q7ZWJ4|RL18A_DANRE	355	5e-98	60S ribosomal protein L18a OS=Danio rerio GN=rpl18a PE=2 SV=1	YOR312c	189	3e-48	COG2157	Ribosomal protein L20A (L18A)	K02882	2e-97	355	dre:394035	large subunit ribosomal protein L18Ae	GO:0006412//translation	GO:0003735//structural constituent of ribosome	GO:0005840//ribosome	ko03010//Ribosome
CL4366.Contig6_All	2987	2194	379	41.9866	6.4968	-2.6921	Down	0	0	gi|47222539|emb|CAG02904.1|	435.3	9e-120	unnamed protein product [Tetraodon nigroviridis]	gi|343966381|gb|JF427583.1|	553	1e-153	Miichthys miiuy CXC-like chemokine mRNA, complete cds	sp|Q5HZ92|GLTD1_XENLA	144	1e-33	Glycolipid transfer protein domain-containing protein 1 OS=Xenopus laevis GN=gltpd1 PE=2 SV=1	--	--	--	--	--	K06236	2e-08	62.4	acs:100556853	collagen, type I/II/III/V/XI, alpha	-	-	-	ko04974//Protein digestion and absorption;ko05146//Amoebiasis;ko05100//Bacterial invasion of epithelial cells;ko04512//ECM-receptor interaction;ko04510//Focal adhesion
CL4406.Contig1_All	3338	21777	9029	372.9250	138.5005	-1.4290	Down	0	0	gi|348514165|ref|XP_003444611.1|	123.6	7e-26	PREDICTED: transposon-derived Buster3 transposase-like protein-like [Oreochromis niloticus]	gi|348514164|ref|XM_003444563.1|	335	8e-88	PREDICTED: Oreochromis niloticus transposon-derived Buster3 transposase-like protein-like (LOC100703064), mRNA	sp|A4Z945|CE054_BOVIN	63.2	4e-09	Transposon-derived Buster3 transposase-like protein OS=Bos taurus PE=2 SV=1	--	--	--	--	--	--	--	--	--	--	-	-	GO:0005739//mitochondrion	--
CL4409.Contig4_All	2235	8508	1661	217.6004	38.0531	-2.5156	Down	0	0	gi|379062622|gb|AFC89899.1|	405.2	7e-111	complement component C3 [Miichthys miiuy]	gi|379062621|gb|JQ033711.1|	613	1e-171	Miichthys miiuy isolate C3L complement component C3 mRNA, complete cds	sp|P98093|CO3_ONCMY	254	7e-67	Complement C3 (Fragment) OS=Oncorhynchus mykiss GN=c3 PE=1 SV=1	--	--	--	--	--	K03990	3e-57	224	dre:565074	complement component 3	-	-	-	ko05150//Staphylococcus aureus infection;ko05322//Systemic lupus erythematosus;ko04610//Complement and coagulation cascades;ko05134//Legionellosis;ko04145//Phagosome;ko05133//Pertussis;ko05152//Tuberculosis;ko05140//Leishmaniasis;ko05142//Chagas disease (American trypanosomiasis);ko05168//Herpes simplex infection
CL4416.Contig1_All	412	412	3735	57.1623	464.1854	3.0216	Up	0	0	--	--	--	--	--	--	--	--	--	--	--	--	--	--	--	--	--	--	--	--	--	--	-	-	-	--
CL4433.Contig3_All	1883	20400	8973	619.2837	243.9975	-1.3437	Down	0	0	gi|379062622|gb|AFC89899.1|	565.8	2e-159	complement component C3 [Miichthys miiuy]	gi|379062621|gb|JQ033711.1|	848	0.0	Miichthys miiuy isolate C3L complement component C3 mRNA, complete cds	sp|P98093|CO3_ONCMY	336	9e-92	Complement C3 (Fragment) OS=Oncorhynchus mykiss GN=c3 PE=1 SV=1	--	--	--	--	--	K03990	8e-80	298	dre:30491	complement component 3	-	-	-	ko05150//Staphylococcus aureus infection;ko05322//Systemic lupus erythematosus;ko04610//Complement and coagulation cascades;ko05134//Legionellosis;ko04145//Phagosome;ko05133//Pertussis;ko05152//Tuberculosis;ko05140//Leishmaniasis;ko05142//Chagas disease (American trypanosomiasis);ko05168//Herpes simplex infection
CL537.Contig1_All	1616	1288	5367	45.5601	170.0546	1.9002	Up	0	0	gi|242002550|ref|XP_002435918.1|	115.2	1e-23	hypothetical protein IscW_ISCW024385 [Ixodes scapularis] >gi|215499254|gb|EEC08748.1| hypothetical protein IscW_ISCW024385 [Ixodes scapularis]	gi|460125900|gb|GAFU01004554.1|	831	0.0	TSA: Spodoptera exigua comp4243_c0_seq1 transcribed RNA sequence	--	--	--	--	--	--	--	--	--	--	--	--	--	--	-	-	-	--
CL539.Contig2_All	1912	2076	379	62.0654	10.1496	-2.6124	Down	0	0	gi|47221394|emb|CAF97312.1|	70.9	2e-10	unnamed protein product [Tetraodon nigroviridis]	--	--	--	--	--	--	--	--	--	--	--	--	--	--	--	--	--	--	-	-	-	--
CL539.Contig3_All	1940	4631	430	136.4529	11.3492	-3.5877	Down	0	0	gi|47221394|emb|CAF97312.1|	75.5	1e-11	unnamed protein product [Tetraodon nigroviridis]	--	--	--	--	--	--	--	--	--	--	--	--	--	--	--	--	--	--	-	-	-	--
CL539.Contig5_All	1843	5277	720	163.6709	20.0035	-3.0325	Down	0	0	gi|47221394|emb|CAF97312.1|	75.1	1e-11	unnamed protein product [Tetraodon nigroviridis]	--	--	--	--	--	--	--	--	--	--	--	--	--	--	--	--	--	--	-	-	-	--
CL539.Contig6_All	1364	44238	1699	1853.9197	63.7789	-4.8614	Down	0	0	gi|47221394|emb|CAF97312.1|	73.2	3e-11	unnamed protein product [Tetraodon nigroviridis]	--	--	--	--	--	--	--	--	--	--	--	--	--	--	--	--	--	--	-	-	-	--
CL546.Contig1_All	1459	66619	7816	2610.0728	274.3010	-3.2503	Down	0	0	gi|328677157|gb|AEB31301.1|	269.6	2e-70	hypothetical protein [Epinephelus bruneus]	gi|26418977|gb|AY161011.1|	373	2e-99	Sciaenops ocellatus clone SOC 401 microsatellite sequence	--	--	--	--	--	--	--	--	--	--	--	--	--	--	-	-	-	--
CL546.Contig2_All	1829	79142	9241	2473.4499	258.7041	-3.2571	Down	0	0	gi|328677157|gb|AEB31301.1|	274.6	1e-71	hypothetical protein [Epinephelus bruneus]	gi|26418977|gb|AY161011.1|	373	2e-99	Sciaenops ocellatus clone SOC 401 microsatellite sequence	--	--	--	--	--	--	--	--	--	--	--	--	--	--	-	-	-	--
CL546.Contig3_All	810	78554	9474	5543.6154	598.8891	-3.2105	Down	0	0	gi|328677157|gb|AEB31301.1|	243.8	7e-63	hypothetical protein [Epinephelus bruneus]	gi|327358396|gb|HM137149.1|	123	1e-24	Oryzias melastigma TBT-binding protein mRNA, partial cds	sp|Q60590|A1AG1_MOUSE	51.6	2e-06	Alpha-1-acid glycoprotein 1 OS=Mus musculus GN=Orm1 PE=1 SV=1	--	--	--	--	--	--	--	--	--	--	-	-	-	--
CL546.Contig4_All	2155	107065	9790	2839.9458	232.6127	-3.6099	Down	0	0	gi|328677157|gb|AEB31301.1|	273.1	4e-71	hypothetical protein [Epinephelus bruneus]	gi|26418977|gb|AY161011.1|	371	1e-98	Sciaenops ocellatus clone SOC 401 microsatellite sequence	--	--	--	--	--	--	--	--	--	--	--	--	--	--	-	-	-	--
CL550.Contig1_All	537	4967	18819	528.7248	1794.4044	1.7629	Up	0	0	gi|222088015|gb|ACM41868.1|	291.6	1e-77	40S ribosomal protein S19 [Epinephelus coioides]	gi|37779107|gb|AY190739.1|	763	0.0	Pagrus major ribosomal protein S19 mRNA, complete cds	sp|P61155|RS19_PAGMA	288	4e-78	40S ribosomal protein S19 OS=Pagrus major GN=rps19 PE=2 SV=1	SPBC649.02	164	6e-41	COG2238	Ribosomal protein S19E (S16A)	K02966	8e-71	266	dre:393723	small subunit ribosomal protein S19e	GO:0006412//translation;GO:0072332//intrinsic apoptotic signaling pathway by p53 class mediator;GO:0045646//regulation of erythrocyte differentiation;GO:0035284//brain segmentation;GO:0009790//embryo development	GO:0003735//structural constituent of ribosome	GO:0005840//ribosome	ko03010//Ribosome
CL596.Contig1_All	2640	6201	39138	134.2665	759.0891	2.4992	Up	0	0	gi|39645919|gb|AAH63960.1|	303.5	3e-80	Sepp1a protein [Danio rerio]	gi|462797670|gb|GAFZ01231167.1|	377	1e-100	TSA: Anolis carolinensis comp37523_c0_seq1 transcribed RNA sequence	sp|Q98SV1|SELPA_DANRE	303	2e-81	Selenoprotein Pa OS=Danio rerio GN=sepp1a PE=1 SV=3	CC0303	69.3	3e-11	COG1230	Co/Zn/Cd efflux system component	K14713	2e-13	79.0	dsi:Dsim_GD24175	solute carrier family 39 (zinc transporter), member 7	GO:0010269//response to selenium ion	-	GO:0005576//extracellular region	--
CL628.Contig1_All	1374	12496	3903	519.8692	145.4487	-1.8376	Down	0	0	gi|410908847|ref|XP_003967902.1|	353.2	1e-95	PREDICTED: complement component C8 gamma chain-like [Takifugu rubripes]	gi|56326211|emb|CR650614.2|	216	2e-52	Tetraodon nigroviridis full-length cDNA	sp|P07360|CO8G_HUMAN	110	7e-24	Complement component C8 gamma chain OS=Homo sapiens GN=C8G PE=1 SV=3	--	--	--	--	--	K03999	4e-34	146	dre:393837	complement component 8 subunit gamma	-	-	-	ko05322//Systemic lupus erythematosus;ko04610//Complement and coagulation cascades;ko05020//Prion diseases;ko05146//Amoebiasis
CL631.Contig3_All	3178	21363	1667	384.2538	26.8584	-3.8386	Down	0	0	gi|348521192|ref|XP_003448110.1|	551.2	1e-154	PREDICTED: phenylalanine-4-hydroxylase [Oreochromis niloticus]	gi|348521191|ref|XM_003448062.1|	922	0.0	PREDICTED: Oreochromis niloticus tryptophan hydroxylase (Tph), mRNA	sp|P16331|PH4H_MOUSE	488	5e-137	Phenylalanine-4-hydroxylase OS=Mus musculus GN=Pah PE=1 SV=4	PA0872	128	5e-29	COG3186	Phenylalanine-4-hydroxylase	K00500	9e-146	518	dre:378962	phenylalanine-4-hydroxylase [EC:1.14.16.1]	GO:0042221//response to chemical stimulus;GO:0006559//L-phenylalanine catabolic process;GO:0055114//oxidation-reduction process	GO:0004505//phenylalanine 4-monooxygenase activity;GO:0005506//iron ion binding;GO:0016597//amino acid binding	-	ko01100//Metabolic pathways;ko00400//Phenylalanine, tyrosine and tryptophan biosynthesis;ko00360//Phenylalanine metabolism
CL646.Contig1_All	1022	11756	1758	657.5344	88.0777	-2.9002	Down	0	0	gi|410915056|ref|XP_003971003.1|	180.3	1e-43	PREDICTED: myelin protein zero-like protein 1-like [Takifugu rubripes]	gi|410915055|ref|XM_003970954.1|	101	7e-18	PREDICTED: Takifugu rubripes myelin protein zero-like protein 1-like (LOC101063522), mRNA	sp|Q32PI9|MPZL1_BOVIN	99.4	1e-20	Myelin protein zero-like protein 1 OS=Bos taurus GN=MPZL1 PE=2 SV=1	--	--	--	--	--	K06770	1e-24	114	dre:555163	myelin protein zero	-	-	-	ko04514//Cell adhesion molecules (CAMs)
CL678.Contig1_All	684	3132	12008	261.7432	898.9026	1.7800	Up	0	0	gi|334362293|gb|AEG78346.1|	319.7	7e-86	ribosomal protein L12 [Epinephelus coioides]	gi|348500175|ref|XM_003437601.1|	728	0.0	PREDICTED: Oreochromis niloticus 60S ribosomal protein L12-like (LOC100695084), mRNA	sp|P30050|RL12_HUMAN	301	6e-82	60S ribosomal protein L12 OS=Homo sapiens GN=RPL12 PE=1 SV=1	SPCC31H12.04c	254	7e-68	COG0080	Ribosomal protein L11	K02870	2e-82	305	dre:327089	large subunit ribosomal protein L12e	GO:0006412//translation	GO:0003735//structural constituent of ribosome	GO:0005840//ribosome	ko03010//Ribosome
CL678.Contig2_All	758	96	1621	7.2396	109.4994	3.9189	Up	0	0	gi|334362293|gb|AEG78346.1|	305.4	1e-81	ribosomal protein L12 [Epinephelus coioides]	gi|334362292|gb|HQ441045.1|	682	0.0	Epinephelus coioides ribosomal protein L12 mRNA, complete cds	sp|P30050|RL12_HUMAN	287	1e-77	60S ribosomal protein L12 OS=Homo sapiens GN=RPL12 PE=1 SV=1	SPCC31H12.04c	240	2e-63	COG0080	Ribosomal protein L11	K02870	5e-78	291	dre:327089	large subunit ribosomal protein L12e	GO:0006412//translation	GO:0003735//structural constituent of ribosome	GO:0005840//ribosome	ko03010//Ribosome
CL69.Contig1_All	3831	1988	302	29.6629	4.0364	-2.8775	Down	0	0	gi|348533552|ref|XP_003454269.1|	1508.4	0.0	PREDICTED: microsomal triglyceride transfer protein large subunit-like [Oreochromis niloticus]	gi|348533551|ref|XM_003454221.1|	2321	0.0	PREDICTED: Oreochromis niloticus microsomal triglyceride transfer protein large subunit-like (LOC100692375), mRNA	sp|P55157|MTP_HUMAN	1021	0.0	Microsomal triglyceride transfer protein large subunit OS=Homo sapiens GN=MTTP PE=1 SV=1	--	--	--	--	--	K14463	0.0	1248	dre:406207	microsomal triglyceride transfer protein large subunit	GO:0042953//lipoprotein transport;GO:0006641//triglyceride metabolic process;GO:0006869//lipid transport;GO:0042632//cholesterol homeostasis;GO:0006497//protein lipidation;GO:0051592//response to calcium ion	GO:0034185//apolipoprotein binding;GO:0005319//lipid transporter activity;GO:0046982//protein heterodimerization activity	GO:0031988//membrane-bounded vesicle;GO:0031526//brush border membrane;GO:0005791//rough endoplasmic reticulum;GO:0031528//microvillus membrane;GO:0016323//basolateral plasma membrane;GO:0005794//Golgi apparatus	ko04975//Fat digestion and absorption
CL717.Contig1_All	948	999	3844	60.2375	207.6219	1.7852	Up	0	0	gi|410924061|ref|XP_003975500.1|	427.9	3e-118	PREDICTED: elongation factor 1-delta-like isoform 2 [Takifugu rubripes]	gi|56330291|emb|CR658451.2|	684	0.0	Tetraodon nigroviridis full-length cDNA	sp|P29693|EF1D_XENLA	311	1e-84	Elongation factor 1-delta OS=Xenopus laevis GN=eef1d PE=1 SV=1	SPCC1450.04	165	1e-40	COG2092	Translation elongation factor EF-1beta	K15410	3e-89	328	dre:560745	elongation factor 1-delta	GO:0006412//translation	-	-	ko05168//Herpes simplex infection
CL889.Contig1_All	3722	3385	770	51.9867	10.5928	-2.2951	Down	0	0	gi|348533319|ref|XP_003454153.1|	686.8	0.0	PREDICTED: mitoferrin-2-like [Oreochromis niloticus]	gi|348533318|ref|XM_003454105.1|	1057	0.0	PREDICTED: Oreochromis niloticus mitoferrin-2-like (LOC100706153), mRNA	sp|Q7T292|MFRN2_DANRE	548	4e-155	Mitoferrin-2 OS=Danio rerio GN=slc25a28 PE=2 SV=1	--	--	--	--	--	K15113	3e-157	557	dre:100535877	solute carrier family 25 (mitochondrial iron transporter), member 28/37	GO:0006810//transport	-	GO:0016021//integral to membrane;GO:0005739//mitochondrion	--
CL976.Contig3_All	1153	4258	16017	211.0990	711.2953	1.7525	Up	0	0	gi|194354133|gb|ACF54620.1|	239.6	2e-61	cystatin [Larimichthys crocea]	gi|194354132|gb|EU689000.1|	410	1e-111	Larimichthys crocea cystatin gene, complete cds	sp|Q91195|CYT_ONCMY	108	2e-23	Cystatin OS=Oncorhynchus mykiss PE=2 SV=1	--	--	--	--	--	K13899	2e-15	84.0	bta:281102	cystatin-C	-	-	-	ko04970//Salivary secretion
Unigene10094_All	11681	23603	142336	115.5040	623.9256	2.4334	Up	0	0	gi|71834286|ref|NP_001025233.1|	3446.8	0.0	apolipoprotein Bb precursor [Danio rerio]	gi|348541626|ref|XM_003458240.1|	1160	0.0	PREDICTED: Oreochromis niloticus apolipoprotein B-100-like (LOC100700326), partial mRNA	sp|P04114|APOB_HUMAN	1706	0.0	Apolipoprotein B-100 OS=Homo sapiens GN=APOB PE=1 SV=2	--	--	--	--	--	K14462	0.0	2554	dre:566465	apolipoprotein B	GO:0042157//lipoprotein metabolic process;GO:0071827;GO:0097006//regulation of plasma lipoprotein particle levels;GO:0008203//cholesterol metabolic process;GO:0030301//cholesterol transport;GO:0032502//developmental process;GO:0042221//response to chemical stimulus;GO:0044763;GO:0065008;GO:0010884//positive regulation of lipid storage;GO:0051707//response to other organism	GO:0005319//lipid transporter activity;GO:0005515//protein binding	GO:0044446//intracellular organelle part;GO:0031090//organelle membrane;GO:0042627//chylomicron;GO:0043233//organelle lumen;GO:0043231//intracellular membrane-bounded organelle;GO:0034385;GO:0044444//cytoplasmic part	ko04975//Fat digestion and absorption;ko04977//Vitamin digestion and absorption
Unigene10169_All	2019	3502	702	99.1493	17.8032	-2.4775	Down	0	0	gi|348505060|ref|XP_003440079.1|	272.3	6e-71	PREDICTED: UPF0556 protein C19orf10-like [Oreochromis niloticus]	gi|348505059|ref|XM_003440031.1|	442	1e-120	PREDICTED: Oreochromis niloticus UPF0556 protein C19orf10-like (LOC100693593), mRNA	sp|Q9CPT4|CS010_MOUSE	176	1e-43	UPF0556 protein C19orf10 homolog OS=Mus musculus GN=D17Wsu104e PE=2 SV=1	--	--	--	--	--	--	--	--	--	--	-	-	-	--
Unigene10241_All	1573	252	2331	9.1576	75.8773	3.0506	Up	0	0	gi|348533840|ref|XP_003454412.1|	571.2	5e-161	PREDICTED: serum paraoxonase/arylesterase 2-like [Oreochromis niloticus]	gi|348533839|ref|XM_003454364.1|	543	1e-151	PREDICTED: Oreochromis niloticus serum paraoxonase/arylesterase 2-like (LOC100710431), mRNA	sp|Q90952|PON2_CHICK	404	3e-112	Serum paraoxonase/arylesterase 2 OS=Gallus gallus GN=PON2 PE=2 SV=1	--	--	--	--	--	K01045	5e-120	432	dre:554122	arylesterase / paraoxonase [EC:3.1.1.2 3.1.8.1]	-	GO:0004064//arylesterase activity	-	ko01100//Metabolic pathways
Unigene1038_All	621	36871	5875	3393.9319	484.4114	-2.8087	Down	0	0	gi|50402219|sp|P62711.1|MTB_CHIHA	145.6	1e-33	RecName: Full=Metallothionein B; Short=MT-B; Short=MT-II >gi|50402220|sp|P62712.1|MTB_MORSA RecName: Full=Metallothionein B; Short=MT-B; Short=MT-II >gi|50402221|sp|P62713.1|MTB_GYMAC RecName: Full=Metallothionein B; Short=MT-B; Short=MT-II >gi|2072379|emb|CAA73160.1| metallothionein isoform MT-II [Chionodraco hamatus] >gi|3292885|emb|CAA07556.1| metallothionein [Gymnodraco acuticeps] >gi|3694950…	gi|48526103|gb|AY550945.1|	264	5e-67	Sparus aurata metallothionein-like protein mRNA, complete cds	sp|P62712|MTB_MORSA	145	6e-35	Metallothionein B OS=Morone saxatilis GN=mtb PE=3 SV=1	--	--	--	--	--	K14739	2e-28	125	dre:100174951	metallothionein 1/2	-	GO:0005515//protein binding;GO:0046872//metal ion binding	-	ko04978//Mineral absorption
Unigene10462_All	1983	5966	2530	171.9770	65.3275	-1.3965	Down	0	0	gi|348541631|ref|XP_003458290.1|	75.5	1e-11	PREDICTED: leucine-rich alpha-2-glycoprotein-like [Oreochromis niloticus]	gi|348541630|ref|XM_003458242.1|	176	3e-40	PREDICTED: Oreochromis niloticus leucine-rich alpha-2-glycoprotein-like (LOC100700870), mRNA	sp|P02750|A2GL_HUMAN	93.6	3e-38	Leucine-rich alpha-2-glycoprotein OS=Homo sapiens GN=LRG1 PE=1 SV=2	alr0124_1	49.7	5e-12	COG4886	Leucine-rich repeat (LRR) protein	K13023	8e-28	96.3	cfa:488042	carboxypeptidase N regulatory subunit	-	-	-	--
Unigene10561_All	1309	14525	38996	634.2877	1525.3815	1.2660	Up	0	0	gi|242715401|gb|ACS93603.1|	451.4	4e-125	QM-like protein [Sciaenops ocellatus] >gi|256568129|gb|ACU87548.1| QM-like protein [Sciaenops ocellatus]	gi|242715367|gb|FJ455761.1|	1390	0.0	Larimichthys crocea QM-like protein (QM) mRNA, complete cds	sp|Q6PDV7|RL10_RAT	423	4e-118	60S ribosomal protein L10 OS=Rattus norvegicus GN=Rpl10 PE=1 SV=3	SPAP7G5.05	301	2e-81	COG0197	Ribosomal protein L16/L10E	K02866	1e-122	440	dre:336712	large subunit ribosomal protein L10e	GO:0006413//translational initiation;GO:0019083//viral transcription;GO:0006414//translational elongation;GO:0006415//translational termination;GO:0006614//SRP-dependent cotranslational protein targeting to membrane;GO:0000184//nuclear-transcribed mRNA catabolic process, nonsense-mediated decay	GO:0003735//structural constituent of ribosome	GO:0022625//cytosolic large ribosomal subunit;GO:0005783//endoplasmic reticulum	ko03010//Ribosome
Unigene10635_All	8147	70830	24858	496.9690	156.2308	-1.6695	Down	0	0	gi|410916869|ref|XP_003971909.1|	3805.0	0.0	PREDICTED: apolipoprotein B-100-like [Takifugu rubripes]	gi|410916868|ref|XM_003971860.1|	2212	0.0	PREDICTED: Takifugu rubripes apolipoprotein B-100-like (LOC101066597), mRNA	sp|P04114|APOB_HUMAN	1363	0.0	Apolipoprotein B-100 OS=Homo sapiens GN=APOB PE=1 SV=2	--	--	--	--	--	K14462	0.0	1847	dre:566465	apolipoprotein B	-	-	-	ko04975//Fat digestion and absorption;ko04977//Vitamin digestion and absorption
Unigene10646_All	993	53513	144604	3080.4904	7456.3988	1.2753	Up	0	0	gi|48526092|gb|AAT45247.1|	478.8	1e-133	unknown [Sparus aurata]	gi|348503645|ref|XM_003439327.1|	226	2e-55	PREDICTED: Oreochromis niloticus chymotrypsin-like elastase family member 2A-like (LOC100711807), mRNA	sp|P08217|CEL2A_HUMAN	254	3e-67	Chymotrypsin-like elastase family member 2A OS=Homo sapiens GN=CELA2A PE=1 SV=1	VC1649	85.9	1e-16	COG5640	Secreted trypsin-like serine protease	K01326	7e-72	271	xtr:100135144	pancreatic elastase I [EC:3.4.21.36]	-	GO:0008233//peptidase activity	-	--
Unigene10723_All	1694	3156	363	106.4960	10.9721	-3.2789	Down	0	0	--	--	--	--	gi|13549251|gb|AC077689.9|	87.7	2e-13	Mus Musculus Strain C57BL6/J Chromosome 5 RP23-301H20, complete sequence	--	--	--	--	--	--	--	--	--	--	--	--	--	--	-	-	-	--
Unigene1074_All	1595	1250	8564	44.7981	274.9249	2.6175	Up	0	0	gi|323649950|gb|ADX97061.1|	476.5	1e-132	histamine n-methyltransferase [Perca flavescens]	gi|323649949|gb|HQ206463.1|	763	0.0	Perca flavescens clone Pf_163 histamine n-methyltransferase (Hnmt) mRNA, partial cds	sp|P50135|HNMT_HUMAN	219	1e-56	Histamine N-methyltransferase OS=Homo sapiens GN=HNMT PE=1 SV=1	--	--	--	--	--	K00546	6e-57	222	mcc:706713	histamine N-methyltransferase [EC:2.1.1.8]	GO:0007585//respiratory gaseous exchange;GO:0010033//response to organic substance	GO:0008170//N-methyltransferase activity	GO:0005730//nucleolus;GO:0005737//cytoplasm	ko00340//Histidine metabolism
Unigene10771_All	2220	14246	1382	366.8173	31.8752	-3.5246	Down	0	0	gi|348505781|ref|XP_003440439.1|	641.7	0.0	PREDICTED: calumenin-B-like [Oreochromis niloticus]	gi|348505780|ref|XM_003440391.1|	1039	0.0	PREDICTED: Oreochromis niloticus calumenin-B-like (LOC100702874), mRNA	sp|B5X4E0|CALUB_SALSA	603	5e-172	Calumenin-B OS=Salmo salar GN=calub PE=2 SV=1	--	--	--	--	--	K12042	7e-06	53.5	dre:100002038	troponin C, skeletal muscle	GO:0043086//negative regulation of catalytic activity	GO:0005509//calcium ion binding;GO:0019899//enzyme binding;GO:0004857//enzyme inhibitor activity	GO:0042470//melanosome;GO:0033018//sarcoplasmic reticulum lumen;GO:0005576//extracellular region	ko04020//Calcium signaling pathway
Unigene10789_All	1914	2340	378	69.8850	10.1123	-2.7889	Down	0	0	gi|348509815|ref|XP_003442442.1|	413.7	1e-113	PREDICTED: eukaryotic translation initiation factor 3 subunit J-A-like [Oreochromis niloticus]	gi|306922223|dbj|AB491073.1|	989	0.0	Sebastes schlegelii mRNA, clone: BRF 43-F12, induced by treatment of LPS and Con A/PMA	sp|Q7SXU0|EI3JA_DANRE	348	2e-95	Eukaryotic translation initiation factor 3 subunit J-A OS=Danio rerio GN=eif3ja PE=1 SV=1	--	--	--	--	--	K03245	7e-95	348	dre:394189	translation initiation factor 3 subunit J	GO:0006413//translational initiation	GO:0003743//translation initiation factor activity	GO:0005852//eukaryotic translation initiation factor 3 complex	ko03013//RNA transport
Unigene10871_All	2345	3738	1038	91.1184	22.6648	-2.0073	Down	0	0	gi|348504402|ref|XP_003439750.1|	1061.6	0.0	PREDICTED: alpha-aminoadipic semialdehyde dehydrogenase-like [Oreochromis niloticus]	gi|70609811|gb|AY847462.2|	2230	0.0	Acanthopagrus schlegelii antiquitin mRNA, complete cds	sp|Q2KJC9|AL7A1_BOVIN	917	0.0	Alpha-aminoadipic semialdehyde dehydrogenase OS=Bos taurus GN=ALDH7A1 PE=2 SV=4	TVN1054	484	2e-136	COG1012	NAD-dependent aldehyde dehydrogenases	K14085	0.0	971	dre:334197	aldehyde dehydrogenase family 7 member A1 [EC:1.2.1.31 1.2.1.8 1.2.1.3]	GO:0019285//glycine betaine biosynthetic process from choline;GO:0055114//oxidation-reduction process	GO:0004043//L-aminoadipate-semialdehyde dehydrogenase activity;GO:0008802//betaine-aldehyde dehydrogenase activity;GO:0000166//nucleotide binding	GO:0005634//nucleus;GO:0005829//cytosol;GO:0005739//mitochondrion	ko01100//Metabolic pathways;ko00620//Pyruvate metabolism;ko00640//Propanoate metabolism;ko00260//Glycine, serine and threonine metabolism;ko00380//Tryptophan metabolism;ko00071//Fatty acid metabolism;ko00280//Valine, leucine and isoleucine degradation;ko00010//Glycolysis / Gluconeogenesis;ko00053//Ascorbate and aldarate metabolism;ko00330//Arginine and proline metabolism;ko00561//Glycerolipid met…
Unigene11096_All	3238	2298	0	40.5679	0.0000	-15.3081	Down	0	0	gi|348532127|ref|XP_003453558.1|	985.7	0.0	PREDICTED: squalene monooxygenase [Oreochromis niloticus]	gi|348532126|ref|XM_003453510.1|	1487	0.0	PREDICTED: Oreochromis niloticus squalene epoxidase (SQLE), mRNA	sp|Q14534|ERG1_HUMAN	763	0.0	Squalene monooxygenase OS=Homo sapiens GN=SQLE PE=1 SV=3	SPBC713.12	360	1e-98	COG0654	2-polyprenyl-6-methoxyphenol hydroxylase and related FAD-dependent oxidoreductases	K00511	0.0	825	dre:799528	squalene monooxygenase [EC:1.14.13.132]	GO:0006631//fatty acid metabolic process;GO:0055114//oxidation-reduction process;GO:0006725//cellular aromatic compound metabolic process;GO:0006695//cholesterol biosynthetic process;GO:0010033//response to organic substance	GO:0003857//3-hydroxyacyl-CoA dehydrogenase activity;GO:0050660//flavin adenine dinucleotide binding;GO:0004506//squalene monooxygenase activity	GO:0016021//integral to membrane;GO:0005789//endoplasmic reticulum membrane	ko01100//Metabolic pathways
Unigene11222_All	416	2426	10065	333.3552	1238.8494	1.8939	Up	0	0	gi|348507607|ref|XP_003441347.1|	57.4	2e-07	PREDICTED: hypothetical protein LOC100699101 [Oreochromis niloticus]	gi|116745266|gb|DQ851009.1|	416	1e-113	Lithognathus mormyrus clone lmos8p03h04 mRNA sequence	sp|P62949|RL41_TAKRU	53.9	1e-07	60S ribosomal protein L41 OS=Takifugu rubripes GN=rpl41 PE=3 SV=1	--	--	--	--	--	K02928	2e-07	54.3	ecb:100630018	large subunit ribosomal protein L41e	-	-	-	ko03010//Ribosome
Unigene11228_All	615	28072	68564	2609.2041	5708.4618	1.1295	Up	0	0	gi|74136127|ref|NP_001027926.1|	267.3	3e-70	rpL14 protein [Takifugu rubripes]	gi|112420467|gb|BT027284.1|	731	0.0	Gasterosteus aculeatus clone CFW230-H01 mRNA sequence	sp|A1XQU3|RL14_PIG	233	2e-61	60S ribosomal protein L14 OS=Sus scrofa GN=RPL14 PE=2 SV=1	SPAC1805.13	122	4e-28	COG2163	Ribosomal protein L14E/L6E/L27E	K02875	4e-67	254	xla:414688	large subunit ribosomal protein L14e	GO:0006412//translation	GO:0003735//structural constituent of ribosome	GO:0005840//ribosome	ko03010//Ribosome
Unigene11254_All	1557	4069	10317	149.3857	339.2836	1.1834	Up	0	0	gi|410918391|ref|XP_003972669.1|	689.5	0.0	PREDICTED: phosphate carrier protein, mitochondrial-like isoform 1 [Takifugu rubripes]	gi|112421298|gb|BT028035.1|	1191	0.0	Gasterosteus aculeatus clone CNB111-E07 mRNA sequence	sp|P16036|MPCP_RAT	594	2e-169	Phosphate carrier protein, mitochondrial OS=Rattus norvegicus GN=Slc25a3 PE=1 SV=1	--	--	--	--	--	K15102	0.0	649	dre:322362	solute carrier family 25 (mitochondrial phosphate transporter), member 3	GO:0055085//transmembrane transport	GO:0015317//phosphate:hydrogen symporter activity	GO:0005743//mitochondrial inner membrane;GO:0016021//integral to membrane	--
Unigene11279_All	722	23850	115667	1888.2565	8202.9552	2.1191	Up	0	0	gi|156622656|dbj|BAF76145.1|	361.7	1e-98	trypsinogen 3 [Solea senegalensis]	gi|156622655|dbj|AB359193.1|	527	1e-146	Solea senegalensis TRP3 mRNA for trypsinogen 3, complete cds	sp|P00762|TRY1_RAT	223	4e-58	Anionic trypsin-1 OS=Rattus norvegicus GN=Prss1 PE=1 SV=1	mlr3307	57.8	2e-08	COG5640	Secreted trypsin-like serine protease	K01312	1e-57	223	rno:24691	trypsin [EC:3.4.21.4]	-	GO:0003824//catalytic activity	-	ko04972//Pancreatic secretion;ko04974//Protein digestion and absorption;ko05164//Influenza A;ko04080//Neuroactive ligand-receptor interaction
Unigene11293_All	2085	7720	1951	211.6514	47.9125	-2.1432	Down	0	0	gi|348535419|ref|XP_003455198.1|	394.8	9e-108	PREDICTED: transmembrane emp24 domain-containing protein 2-like [Oreochromis niloticus]	gi|348535418|ref|XM_003455150.1|	781	0.0	PREDICTED: Oreochromis niloticus transmembrane emp24 domain-containing protein 2-like (LOC100700043), mRNA	sp|Q63524|TMED2_RAT	379	2e-104	Transmembrane emp24 domain-containing protein 2 OS=Rattus norvegicus GN=Tmed2 PE=1 SV=1	--	--	--	--	--	K14809	8e-102	372	ssc:100157342	ATP-dependent RNA helicase DDX55/SPB4 [EC:3.6.4.13]	GO:0036342//post-anal tail morphogenesis;GO:0010628//positive regulation of gene expression;GO:0072661//protein targeting to plasma membrane;GO:0001892//embryonic placenta development;GO:0001947//heart looping;GO:0007030//Golgi organization;GO:0001893//maternal placenta development;GO:0001843//neural tube closure;GO:0048208//COPII vesicle coating;GO:0032525//somite rostral/caudal axis specificati…	GO:0005515//protein binding	GO:0016021//integral to membrane;GO:0005789//endoplasmic reticulum membrane;GO:0033116//endoplasmic reticulum-Golgi intermediate compartment membrane;GO:0032580//Golgi cisterna membrane;GO:0030663//COPI-coated vesicle membrane;GO:0042589//zymogen granule membrane	--
Unigene11318_All	2086	2310	223	63.3006	5.4738	-3.5316	Down	0	0	gi|348514848|ref|XP_003444952.1|	948.0	0.0	PREDICTED: 6-phosphogluconate dehydrogenase, decarboxylating [Oreochromis niloticus]	gi|112421905|gb|BT028642.1|	1742	0.0	Gasterosteus aculeatus clone CNB269-C04 mRNA sequence	sp|P52209|6PGD_HUMAN	866	0.0	6-phosphogluconate dehydrogenase, decarboxylating OS=Homo sapiens GN=PGD PE=1 SV=3	SPBC660.16	649	0.0	COG0362	6-phosphogluconate dehydrogenase	K00033	0.0	899	dre:406762	6-phosphogluconate dehydrogenase [EC:1.1.1.44]	GO:0019322//pentose biosynthetic process;GO:0019521//D-gluconate metabolic process;GO:0009051//pentose-phosphate shunt, oxidative branch	GO:0004616//phosphogluconate dehydrogenase (decarboxylating) activity;GO:0050661//NADP binding	GO:0005829//cytosol	ko01100//Metabolic pathways;ko00280//Valine, leucine and isoleucine degradation;ko00480//Glutathione metabolism;ko00030//Pentose phosphate pathway
Unigene11324_All	413	11565	34972	1600.6832	4335.7925	1.4376	Up	0	0	gi|209735688|gb|ACI68713.1|	215.7	5e-55	60S ribosomal protein L36 [Salmo salar]	gi|348522613|ref|XM_003448771.1|	436	1e-119	PREDICTED: Oreochromis niloticus 60S ribosomal protein L36-like (LOC100691103), mRNA	sp|Q90YT2|RL36_ICTPU	200	9e-52	60S ribosomal protein L36 OS=Ictalurus punctatus GN=rpl36 PE=3 SV=1	SPCC970.05	102	2e-22	COG5051	Ribosomal protein L36E	K02920	3e-51	199	xtr:448678	large subunit ribosomal protein L36e	GO:0000184//nuclear-transcribed mRNA catabolic process, nonsense-mediated decay;GO:0006415//translational termination;GO:0006413//translational initiation;GO:0006414//translational elongation;GO:0007420//brain development;GO:0051726//regulation of cell cycle;GO:0019083//viral transcription;GO:0006614//SRP-dependent cotranslational protein targeting to membrane	GO:0003735//structural constituent of ribosome	GO:0022625//cytosolic large ribosomal subunit;GO:0005730//nucleolus	ko03010//Ribosome
Unigene1132_All	908	605	81286	38.0872	4583.8244	6.9111	Up	0	0	gi|3724149|emb|CAA63709.1|	421.0	3e-116	chorion protein [Sparus aurata]	gi|3724148|emb|X93306.1|	426	1e-116	Sparus auratus mRNA for chorion protein	sp|P79762|ZP3_CHICK	184	3e-46	Zona pellucida sperm-binding protein 3 OS=Gallus gallus GN=ZP3 PE=1 SV=4	--	--	--	--	--	--	--	--	--	--	-	-	-	--
Unigene11365_All	2816	81053	12913	1645.3044	234.7970	-2.8089	Down	0	0	gi|110226526|gb|ABG56395.1|	1481.8	0.0	glucose-regulated protein 94 [Paralichthys olivaceus]	gi|110226525|gb|DQ662235.1|	2765	0.0	Paralichthys olivaceus glucose-regulated protein 94 (Grp94) mRNA, complete cds	sp|P14625|ENPL_HUMAN	1341	0.0	Endoplasmin OS=Homo sapiens GN=HSP90B1 PE=1 SV=1	SPAC926.04c	652	0.0	COG0326	Molecular chaperone, HSP90 family	K09487	0.0	1405	dre:386590	heat shock protein 90kDa beta	GO:0030433//ER-associated protein catabolic process;GO:0006457//protein folding;GO:0043066//negative regulation of apoptotic process;GO:0031247//actin rod assembly;GO:0015031//protein transport;GO:0035889//otolith tethering;GO:0001666//response to hypoxia;GO:0006987//activation of signaling protein activity involved in unfolded protein response;GO:0051208//sequestering of calcium ion;GO:0071318//…	GO:0046790//virion binding;GO:0005509//calcium ion binding;GO:0050750//low-density lipoprotein particle receptor binding;GO:0051082//unfolded protein binding;GO:0019903//protein phosphatase binding;GO:0003723//RNA binding;GO:0005524//ATP binding	GO:0016529//sarcoplasmic reticulum;GO:0005788//endoplasmic reticulum lumen;GO:0042470//melanosome;GO:0005789//endoplasmic reticulum membrane;GO:0005829//cytosol;GO:0030496//midbody;GO:0048471//perinuclear region of cytoplasm;GO:0044459//plasma membrane part	ko04141//Protein processing in endoplasmic reticulum;ko04621//NOD-like receptor signaling pathway;ko05215//Prostate cancer;ko05200//Pathways in cancer
Unigene11380_All	2027	45527	8143	1283.8820	205.6974	-2.6419	Down	0	0	gi|348528358|ref|XP_003451685.1|	560.5	1e-157	PREDICTED: transcobalamin-2-like [Oreochromis niloticus]	gi|348528357|ref|XM_003451637.1|	281	7e-72	PREDICTED: Oreochromis niloticus transcobalamin-2-like (LOC100705440), mRNA	sp|Q9XSC9|TCO2_BOVIN	197	6e-50	Transcobalamin-2 OS=Bos taurus GN=TCN2 PE=1 SV=1	--	--	--	--	--	K14619	2e-127	456	dre:407646	transcobalamin-2	-	-	-	ko04977//Vitamin digestion and absorption
Unigene11441_All	584	9881	33438	967.1590	2931.7404	1.5999	Up	0	0	gi|52783252|sp|Q6Y263.1|RL24_PAGMA	308.5	1e-82	RecName: Full=60S ribosomal protein L24 >gi|37778978|gb|AAP20149.1| 60S ribosomal protein L24 [Pagrus major]	gi|348531023|ref|XM_003452962.1|	844	0.0	PREDICTED: Oreochromis niloticus 60S ribosomal protein L24-like (LOC100707648), mRNA	sp|Q6Y263|RL24_PAGMA	308	5e-84	60S ribosomal protein L24 OS=Pagrus major GN=rpl24 PE=2 SV=1	SPAC6G9.09c	160	2e-39	COG2075	Ribosomal protein L24E	K02896	1e-76	285	dre:192301	large subunit ribosomal protein L24e	GO:0000184//nuclear-transcribed mRNA catabolic process, nonsense-mediated decay;GO:0006415//translational termination;GO:0006413//translational initiation;GO:0021554//optic nerve development;GO:0000027//ribosomal large subunit assembly;GO:0006414//translational elongation;GO:0060041//retina development in camera-type eye;GO:0009790//embryo development;GO:0010458//exit from mitosis;GO:0019083//vir…	GO:0003735//structural constituent of ribosome;GO:0003723//RNA binding	GO:0022625//cytosolic large ribosomal subunit	ko03010//Ribosome
Unigene12885_All	810	58944	7350	4159.7228	464.6227	-3.1624	Down	0	0	gi|328677159|gb|AEB31302.1|	241.5	3e-62	hypothetical protein [Epinephelus bruneus]	gi|327358396|gb|HM137149.1|	123	1e-24	Oryzias melastigma TBT-binding protein mRNA, partial cds	sp|Q63805|A1AG3_MOUSE	49.3	1e-05	Alpha-1-acid glycoprotein 3 OS=Mus musculus GN=Orm3 PE=2 SV=1	--	--	--	--	--	--	--	--	--	--	-	-	-	--
Unigene12887_All	2573	5920	2367	131.5200	47.1039	-1.4814	Down	0	0	gi|226731847|gb|ACO82020.1|	454.1	1e-125	fetuin-B [Perca flavescens]	gi|226731846|gb|FJ826524.1|	357	2e-94	Perca flavescens fetuin-B mRNA, partial cds	sp|Q9QX79|FETUB_RAT	167	1e-40	Fetuin-B OS=Rattus norvegicus GN=Fetub PE=2 SV=1	--	--	--	--	--	K03898	3e-15	84.7	mmu:385643	kininogen	-	-	-	ko04610//Complement and coagulation cascades
Unigene12892_All	742	61569	7418	4743.1625	511.8951	-3.2119	Down	0	0	gi|328677159|gb|AEB31302.1|	238.4	2e-61	hypothetical protein [Epinephelus bruneus]	gi|327358396|gb|HM137149.1|	123	1e-24	Oryzias melastigma TBT-binding protein mRNA, partial cds	--	--	--	--	--	--	--	--	--	--	--	--	--	--	-	-	-	--
Unigene12899_All	4587	4638	1620	57.7979	18.0836	-1.6763	Down	0	0	gi|348541853|ref|XP_003458401.1|	1041.6	0.0	PREDICTED: solute carrier family 40 member 1-like [Oreochromis niloticus]	gi|348541852|ref|XM_003458353.1|	1941	0.0	PREDICTED: Oreochromis niloticus solute carrier family 40 member 1-like (LOC100709834), mRNA	sp|Q9I9R3|S40A1_DANRE	872	0.0	Solute carrier family 40 member 1 OS=Danio rerio GN=slc40a1 PE=2 SV=2	--	--	--	--	--	K14685	0.0	872	dre:58153	solute carrier family 40 (iron-regulated transporter), member 1	GO:0060345//spleen trabecula formation;GO:0002260//lymphocyte homeostasis;GO:0006915//apoptotic process;GO:0010039//response to iron ion;GO:0034755//iron ion transmembrane transport;GO:0003158//endothelium development;GO:0035162//embryonic hemopoiesis;GO:0006879//cellular iron ion homeostasis;GO:0046688//response to copper ion;GO:0042541//hemoglobin biosynthetic process;GO:0060586//multicellular …	GO:0005381//iron ion transmembrane transporter activity;GO:0005515//protein binding	GO:0005771//multivesicular body;GO:0008021//synaptic vesicle;GO:0005887//integral to plasma membrane	ko04978//Mineral absorption
Unigene13107_All	2978	1998	296	38.3513	5.0894	-2.9137	Down	0	0	gi|348507579|ref|XP_003441333.1|	548.1	1e-153	PREDICTED: testis-expressed sequence 264 protein-like [Oreochromis niloticus]	gi|348507578|ref|XM_003441285.1|	642	1e-180	PREDICTED: Oreochromis niloticus testis-expressed sequence 264 protein-like (LOC100695375), mRNA	sp|Q9Y6I9|TX264_HUMAN	263	2e-69	Testis-expressed sequence 264 protein OS=Homo sapiens GN=TEX264 PE=1 SV=1	YGR189c	51.6	8e-06	COG2273	Beta-glucanase/Beta-glucan synthetase	K10592	1e-05	53.5	acs:100563451	E3 ubiquitin-protein ligase HUWE1 [EC:6.3.2.19]	-	-	-	ko04120//Ubiquitin mediated proteolysis
Unigene13336_All	3744	5420	484	82.7510	6.6192	-3.6440	Down	0	0	gi|348519637|ref|XP_003447336.1|	931.4	0.0	PREDICTED: dnaJ homolog subfamily C member 3 [Oreochromis niloticus]	gi|348519636|ref|XM_003447288.1|	1487	0.0	PREDICTED: Oreochromis niloticus DnaJ (Hsp40) homolog, subfamily C, member 3 (DNAJC3), mRNA	sp|Q27968|DNJC3_BOVIN	721	0.0	DnaJ homolog subfamily C member 3 OS=Bos taurus GN=DNAJC3 PE=1 SV=1	MA1613	89.4	4e-17	COG0457	FOG: TPR repeat	K09523	0.0	860	dre:322544	DnaJ homolog subfamily C member 3	GO:0051603//proteolysis involved in cellular protein catabolic process;GO:0006469//negative regulation of protein kinase activity;GO:0051607//defense response to virus;GO:0006987//activation of signaling protein activity involved in unfolded protein response	GO:0051087//chaperone binding;GO:0004860//protein kinase inhibitor activity;GO:0051787//misfolded protein binding	GO:0005788//endoplasmic reticulum lumen;GO:0031205//endoplasmic reticulum Sec complex	ko04141//Protein processing in endoplasmic reticulum;ko05164//Influenza A
Unigene13442_All	1616	6870	108	243.0106	3.4220	-6.1500	Down	0	0	gi|229366004|gb|ACQ57982.1|	432.6	3e-119	3-beta-hydroxysteroid-Delta8,Delta7-isomerase [Anoplopoma fimbria]	gi|348521459|ref|XM_003448196.1|	511	1e-141	PREDICTED: Oreochromis niloticus 3-beta-hydroxysteroid-Delta(8),Delta(7)-isomerase-like (LOC100693619), mRNA	sp|Q15125|EBP_HUMAN	317	6e-86	3-beta-hydroxysteroid-Delta(8),Delta(7)-isomerase OS=Homo sapiens GN=EBP PE=1 SV=3	--	--	--	--	--	K01824	7e-101	368	dre:436600	cholestenol delta-isomerase [EC:5.3.3.5]	GO:0006855//drug transmembrane transport;GO:0030097//hemopoiesis;GO:0001501//skeletal system development;GO:0006695//cholesterol biosynthetic process	GO:0004769//steroid delta-isomerase activity;GO:0047750//cholestenol delta-isomerase activity;GO:0015238//drug transmembrane transporter activity;GO:0004888//transmembrane signaling receptor activity;GO:0000247//C-8 sterol isomerase activity	GO:0005789//endoplasmic reticulum membrane;GO:0005887//integral to plasma membrane	ko01100//Metabolic pathways;ko00100//Steroid biosynthesis
Unigene13445_All	2974	2515	9381	48.3400	161.5125	1.7404	Up	0	0	gi|410903111|ref|XP_003965037.1|	1109.4	0.0	PREDICTED: eukaryotic translation initiation factor 3 subunit D-like [Takifugu rubripes]	gi|112420836|gb|BT027653.1|	2325	0.0	Gasterosteus aculeatus clone CGX76-B06 mRNA sequence	sp|Q6TH15|EIF3D_DANRE	1092	0.0	Eukaryotic translation initiation factor 3 subunit D OS=Danio rerio GN=eif3d PE=2 SV=1	--	--	--	--	--	K03251	0.0	1093	dre:336498	translation initiation factor 3 subunit D	GO:0001732//formation of translation initiation complex	GO:0003743//translation initiation factor activity	GO:0005852//eukaryotic translation initiation factor 3 complex	ko03013//RNA transport
Unigene13547_All	2438	1737	220	40.7264	4.6205	-3.1398	Down	0	0	gi|47085973|ref|NP_998351.1|	1214.9	0.0	ATP-binding cassette sub-family F member 1 [Danio rerio] >gi|46249959|gb|AAH68351.1| ATP-binding cassette, sub-family F (GCN20), member 1 [Danio rerio]	gi|112420261|gb|BT027078.1|	1994	0.0	Gasterosteus aculeatus clone CFW165-C05 mRNA sequence	sp|Q8NE71|ABCF1_HUMAN	1076	0.0	ATP-binding cassette sub-family F member 1 OS=Homo sapiens GN=ABCF1 PE=1 SV=2	SPCC825.01	428	2e-119	COG0488	ATPase components of ABC transporters with duplicated ATPase domains	K06184	0.0	1214	dre:406467	ATP-binding cassette, subfamily F, member 1	GO:0006413//translational initiation;GO:0045727//positive regulation of translation;GO:0006954//inflammatory response;GO:0006200//ATP catabolic process;GO:0042254//ribosome biogenesis	GO:0005515//protein binding;GO:0043022//ribosome binding;GO:0008135//translation factor activity, nucleic acid binding;GO:0016887//ATPase activity;GO:0008494//translation activator activity;GO:0005524//ATP binding	GO:0005654//nucleoplasm;GO:0005635//nuclear envelope;GO:0042788//polysomal ribosome	--
Unigene13763_All	1662	1847	272	63.5251	8.3798	-2.9223	Down	0	0	gi|348500138|ref|XP_003437630.1|	932.6	0.0	PREDICTED: 7-dehydrocholesterol reductase-like [Oreochromis niloticus]	gi|348500137|ref|XM_003437582.1|	1271	0.0	PREDICTED: Oreochromis niloticus 7-dehydrocholesterol reductase-like (LOC100690153), mRNA	sp|Q7SXF1|DHCR7_DANRE	853	0.0	7-dehydrocholesterol reductase OS=Danio rerio GN=dhcr7 PE=2 SV=1	--	--	--	--	--	K00213	0.0	853	dre:378446	7-dehydrocholesterol reductase [EC:1.3.1.21]	GO:0030324//lung development;GO:0055114//oxidation-reduction process;GO:0045540//regulation of cholesterol biosynthetic process;GO:0035264//multicellular organism growth;GO:0030154//cell differentiation;GO:0009791//post-embryonic development;GO:0042127//regulation of cell proliferation;GO:0001568//blood vessel development	GO:0047598//7-dehydrocholesterol reductase activity	GO:0005640//nuclear outer membrane;GO:0016021//integral to membrane;GO:0005789//endoplasmic reticulum membrane	ko01100//Metabolic pathways;ko00100//Steroid biosynthesis
Unigene13951_All	1042	10463	26794	573.9821	1316.6426	1.1978	Up	0	0	gi|432857598|ref|XP_004068709.1|	151.0	9e-35	PREDICTED: 60S ribosomal protein L29-like isoform 1 [Oryzias latipes]	gi|348534211|ref|XM_003454549.1|	311	4e-81	PREDICTED: Oreochromis niloticus 60S ribosomal protein L29-like (LOC100691404), mRNA	sp|P25886|RL29_RAT	118	2e-26	60S ribosomal protein L29 OS=Rattus norvegicus GN=Rpl29 PE=1 SV=3	--	--	--	--	--	K02905	9e-28	124	ptr:745559	large subunit ribosomal protein L29e	GO:0035264//multicellular organism growth;GO:0008283//cell proliferation;GO:0031589//cell-substrate adhesion;GO:0006412//translation	GO:0008201//heparin binding;GO:0003735//structural constituent of ribosome	GO:0042788//polysomal ribosome;GO:0019898//extrinsic to membrane;GO:0022625//cytosolic large ribosomal subunit	ko03010//Ribosome
Unigene14075_All	2668	19917	728	426.7248	13.9715	-4.9327	Down	0	0	gi|110226520|gb|ABG56392.1|	1268.1	0.0	glucose-regulated protein 78 [Paralichthys olivaceus]	gi|110226519|gb|DQ662232.1|	3021	0.0	Paralichthys olivaceus glucose-regulated protein 78 (Grp78) mRNA, complete cds	sp|Q90593|GRP78_CHICK	1200	0.0	78 kDa glucose-regulated protein OS=Gallus gallus GN=HSPA5 PE=1 SV=1	SPAC22A12.15c	867	0.0	COG0443	Molecular chaperone	K09490	0.0	1222	dre:378848	heat shock 70kDa protein 5	GO:0051603//proteolysis involved in cellular protein catabolic process;GO:0030512//negative regulation of transforming growth factor beta receptor signaling pathway;GO:0021680//cerebellar Purkinje cell layer development;GO:0043066//negative regulation of apoptotic process;GO:0021589//cerebellum structural organization;GO:0031398//positive regulation of protein ubiquitination;GO:0006983//ER overlo…	GO:0043027//cysteine-type endopeptidase inhibitor activity involved in apoptotic process;GO:0043022//ribosome binding;GO:0019904//protein domain specific binding;GO:0031625//ubiquitin protein ligase binding;GO:0051787//misfolded protein binding;GO:0005524//ATP binding	GO:0030176//integral to endoplasmic reticulum membrane;GO:0005793//endoplasmic reticulum-Golgi intermediate compartment;GO:0005788//endoplasmic reticulum lumen;GO:0005576//extracellular region;GO:0009986//cell surface;GO:0008180//signalosome;GO:0030496//midbody;GO:0034663//endoplasmic reticulum chaperone complex;GO:0048471//perinuclear region of cytoplasm	ko04141//Protein processing in endoplasmic reticulum;ko03060//Protein export;ko04612//Antigen processing and presentation;ko05020//Prion diseases
Unigene14391_All	395	10555	30877	1527.4639	4002.5436	1.3898	Up	0	0	gi|57526731|ref|NP_998199.1|	135.6	6e-31	40S ribosomal protein S28 [Danio rerio] >gi|318264372|ref|NP_001187089.1| 40S ribosomal protein S28 [Ictalurus punctatus] >gi|22001967|sp|Q90YP3.1|RS28_ICTPU RecName: Full=40S ribosomal protein S28 >gi|51316653|sp|Q6PBK3.1|RS28_DANRE RecName: Full=40S ribosomal protein S28 >gi|15294073|gb|AAK95213.1|AF402839_1 40S ribosomal protein S28 [Ictalurus punctatus] >gi|37748008|gb|AAH59677.1| Zgc:73367 […	gi|348500511|ref|XM_003437769.1|	400	1e-108	PREDICTED: Oreochromis niloticus 40S ribosomal protein S28-like, transcript variant 1 (LOC100696499), mRNA	sp|Q90YP3|RS28_ICTPU	135	2e-32	40S ribosomal protein S28 OS=Ictalurus punctatus GN=rps28 PE=3 SV=1	SPCC285.15c	106	9e-24	COG2053	Ribosomal protein S28E/S33	K02979	7e-32	135	dre:406307	small subunit ribosomal protein S28e	GO:0000184//nuclear-transcribed mRNA catabolic process, nonsense-mediated decay;GO:0006415//translational termination;GO:0006413//translational initiation;GO:0006414//translational elongation;GO:0019083//viral transcription;GO:0042274//ribosomal small subunit biogenesis;GO:0006614//SRP-dependent cotranslational protein targeting to membrane;GO:0006364//rRNA processing;GO:0006407//rRNA export from…	GO:0016787//hydrolase activity;GO:0003735//structural constituent of ribosome;GO:0003723//RNA binding	GO:0022627//cytosolic small ribosomal subunit	ko03010//Ribosome
Unigene14419_All	1289	2213	347	98.1382	13.7840	-2.8318	Down	0	0	gi|348542090|ref|XP_003458519.1|	361.3	6e-98	PREDICTED: hypothetical protein LOC100698902 [Oreochromis niloticus]	gi|306921999|dbj|AB490849.1|	698	0.0	Sebastes schlegelii mRNA, clone: BRF 15-E11, induced by treatment of Con A/PMA	sp|A1L243|MESD_DANRE	308	2e-83	LDLR chaperone MESD OS=Danio rerio GN=mesdc2 PE=2 SV=2	--	--	--	--	--	K13172	4e-08	60.1	oaa:100075123	serine/arginine repetitive matrix protein 2	GO:0006457//protein folding;GO:0034394//protein localization to cell surface;GO:0007498//mesoderm development	GO:0050750//low-density lipoprotein particle receptor binding	GO:0005886//plasma membrane	--
Unigene14422_All	902	75890	170892	4809.3660	9700.9276	1.0123	Up	0	0	gi|348530464|ref|XP_003452731.1|	529.2	1e-148	PREDICTED: chymotrypsin-like elastase family member 2A-like [Oreochromis niloticus]	gi|157065021|gb|EU117419.1|	1187	0.0	Pagrus major elastase-like serine protease mRNA, complete cds	sp|P08217|CEL2A_HUMAN	361	1e-99	Chymotrypsin-like elastase family member 2A OS=Homo sapiens GN=CELA2A PE=1 SV=1	VC1200	88.2	2e-17	COG5640	Secreted trypsin-like serine protease	K01311	2e-106	385	xla:443884	chymotrypsin C [EC:3.4.21.2]	-	GO:0008236//serine-type peptidase activity	-	ko04972//Pancreatic secretion;ko04974//Protein digestion and absorption
Unigene14452_All	1348	3504	17534	148.5881	666.0229	2.1643	Up	0	0	gi|348529500|ref|XP_003452251.1|	674.9	0.0	PREDICTED: glyoxylate reductase/hydroxypyruvate reductase-like [Oreochromis niloticus]	gi|56327888|emb|CR653801.2|	944	0.0	Tetraodon nigroviridis full-length cDNA	sp|Q9UBQ7|GRHPR_HUMAN	426	8e-119	Glyoxylate reductase/hydroxypyruvate reductase OS=Homo sapiens GN=GRHPR PE=1 SV=1	PAB2374	242	9e-64	COG1052	Lactate dehydrogenase and related dehydrogenases	K00049	4e-159	561	dre:402985	glyoxylate/hydroxypyruvate reductase [EC:1.1.1.79 1.1.1.81]	GO:0055114//oxidation-reduction process	GO:0051287//NAD binding;GO:0016616//oxidoreductase activity, acting on the CH-OH group of donors, NAD or NADP as acceptor	-	ko01100//Metabolic pathways;ko00620//Pyruvate metabolism;ko00260//Glycine, serine and threonine metabolism;ko00630//Glyoxylate and dicarboxylate metabolism
Unigene14453_All	2424	8337	4158	196.6016	87.8314	-1.1625	Down	0	0	gi|317419801|emb|CBN81837.1|	216.9	4e-54	Death-associated protein 1 [Dicentrarchus labrax]	gi|374428416|emb|FQ310508.3|	394	1e-106	Dicentrarchus labrax chromosome sequence corresponding to linkage group 18, complete sequence	sp|P51397|DAP1_HUMAN	123	2e-27	Death-associated protein 1 OS=Homo sapiens GN=DAP PE=1 SV=3	--	--	--	--	--	--	--	--	--	--	GO:0032088//negative regulation of NF-kappaB transcription factor activity;GO:0034198//cellular response to amino acid starvation;GO:0010507//negative regulation of autophagy;GO:0006919//activation of cysteine-type endopeptidase activity involved in apoptotic process;GO:0045892//negative regulation of transcription, DNA-dependent	GO:0070513//death domain binding	-	--
Unigene14477_All	742	15948	8017	1228.6046	553.2304	-1.1511	Down	0	0	gi|226919131|gb|ACO91804.1|	171.4	3e-41	acyl coenzyme A binding protein [Lateolabrax japonicus]	gi|226919130|gb|FJ858258.1|	381	1e-102	Lateolabrax japonicus acyl coenzyme A binding protein mRNA, complete cds	sp|P07107|ACBP_BOVIN	127	2e-29	Acyl-CoA-binding protein OS=Bos taurus GN=DBI PE=1 SV=2	SPBC1539.06	111	1e-24	COG4281	Acyl-CoA-binding protein	K08762	1e-29	130	hmg:100210150	diazepam-binding inhibitor (GABA receptor modulator, acyl-CoA-binding protein)	-	GO:0000062//fatty-acyl-CoA binding	-	ko03320//PPAR signaling pathway
Unigene14605_All	1104	44561	3993	2307.2554	185.1946	-3.6391	Down	0	0	gi|359691073|emb|CBH32482.1|	470.3	7e-131	haptoglobin [Oreochromis mossambicus]	gi|359691072|emb|FN565172.1|	543	1e-151	Oreochromis mossambicus mRNA for haptoglobin (hp gene)	sp|O35086|HPT_MESAU	147	4e-35	Haptoglobin OS=Mesocricetus auratus GN=HP PE=2 SV=1	mlr3307	62.4	1e-09	COG5640	Secreted trypsin-like serine protease	K03992	4e-34	145	xla:398413	mannan-binding lectin serine protease 1 [EC:3.4.21.-]	-	-	-	ko05150//Staphylococcus aureus infection;ko04610//Complement and coagulation cascades;ko05143//African trypanosomiasis
Unigene14617_All	1205	5923	2199	280.9729	93.4407	-1.5883	Down	0	0	gi|334362338|gb|AEG78368.1|	329.3	2e-88	translocon-associated protein subunit delta precursor [Epinephelus coioides]	gi|334362337|gb|HQ441068.1|	745	0.0	Epinephelus coioides translocon-associated protein subunit delta precursor, mRNA, complete cds	sp|Q07984|SSRD_RAT	247	3e-65	Translocon-associated protein subunit delta OS=Rattus norvegicus GN=Ssr4 PE=2 SV=1	--	--	--	--	--	K04571	1e-75	284	dre:326701	translocon-associated protein subunit delta	GO:0042221//response to chemical stimulus	-	GO:0016021//integral to membrane;GO:0005783//endoplasmic reticulum	ko04141//Protein processing in endoplasmic reticulum
Unigene14762_All	1808	1958	18	61.9048	0.5098	-6.9240	Down	0	0	gi|40748291|gb|AAR89626.1|	919.1	0.0	14-alpha demethylase [Abudefduf saxatilis]	gi|40748290|gb|AY496940.1|	1568	0.0	Abudefduf saxatilis 14-alpha demethylase (CYP51) mRNA, complete cds	sp|O46420|CP51A_PIG	821	0.0	Lanosterol 14-alpha demethylase OS=Sus scrofa GN=CYP51A1 PE=2 SV=1	SPAC13A11.02c	327	4e-89	COG2124	Cytochrome P450	K05917	0.0	821	ssc:403334	cytochrome P450, family 51 (sterol 14-demethylase) [EC:1.14.13.70]	GO:0006695//cholesterol biosynthetic process;GO:0055114//oxidation-reduction process	GO:0008398//sterol 14-demethylase activity;GO:0009055//electron carrier activity;GO:0005506//iron ion binding;GO:0020037//heme binding	GO:0005789//endoplasmic reticulum membrane;GO:0016021//integral to membrane	ko01100//Metabolic pathways;ko00100//Steroid biosynthesis
Unigene1489_All	1025	2596	9064	144.7740	452.7872	1.6450	Up	0	0	gi|94482791|gb|ABF22409.1|	255.0	4e-66	mitochondrial ATP synthase F0 complex subunit c isoform 1 [Takifugu rubripes]	gi|306922140|dbj|AB490990.1|	902	0.0	Sebastes schlegelii mRNA, clone: BRF 39-D6, not induced by treatment of either LPS nor Con A/PMA	sp|Q5RFL2|AT5G3_PONAB	197	3e-50	ATP synthase lipid-binding protein, mitochondrial OS=Pongo abelii GN=ATP5G3 PE=2 SV=1	Q0130	94.0	4e-19	COG0636	F0F1-type ATP synthase, subunit c/Archaeal/vacuolar-type H+-ATPase, subunit K	K02128	2e-57	223	dre:406301	F-type H+-transporting ATPase subunit c [EC:3.6.3.14]	GO:0015986//ATP synthesis coupled proton transport;GO:0015991//ATP hydrolysis coupled proton transport	GO:0015078//hydrogen ion transmembrane transporter activity;GO:0008289//lipid binding	GO:0016021//integral to membrane;GO:0045263//proton-transporting ATP synthase complex, coupling factor F(o)	ko01100//Metabolic pathways;ko05012//Parkinson's disease;ko00190//Oxidative phosphorylation;ko05010//Alzheimer's disease;ko05016//Huntington's disease
Unigene1497_All	1339	13091	297791	558.8588	11387.5175	4.3488	Up	0	0	gi|354832379|gb|AER42679.1|	696.0	0.0	fructose-bisphosphate aldolase B [Epinephelus coioides]	gi|226731840|gb|FJ826521.1|	1528	0.0	Perca flavescens aldolase B mRNA, complete cds	sp|P53447|ALDOB_SPAAU	663	0.0	Fructose-bisphosphate aldolase B OS=Sparus aurata GN=aldob PE=2 SV=2	mlr3754	317	4e-86	COG3588	Fructose-1,6-bisphosphate aldolase	K01623	1e-179	630	dre:321664	fructose-bisphosphate aldolase, class I [EC:4.1.2.13]	GO:0006094//gluconeogenesis;GO:0006000//fructose metabolic process;GO:0070072//vacuolar proton-transporting V-type ATPase complex assembly;GO:0030388//fructose 1,6-bisphosphate metabolic process;GO:0006096//glycolysis;GO:0006116//NADH oxidation;GO:0032781//positive regulation of ATPase activity;GO:0001889//liver development	GO:0008092//cytoskeletal protein binding;GO:0051117//ATPase binding;GO:0042802//identical protein binding;GO:0070061//fructose binding;GO:0004332//fructose-bisphosphate aldolase activity	GO:0005829//cytosol;GO:0034451//centriolar satellite	ko01100//Metabolic pathways;ko00010//Glycolysis / Gluconeogenesis;ko00030//Pentose phosphate pathway;ko00051//Fructose and mannose metabolism
Unigene1506_All	2297	3591	8623	89.3643	192.2186	1.1050	Up	0	0	gi|410921908|ref|XP_003974425.1|	1071.2	0.0	PREDICTED: phosphoglucomutase-1-like [Takifugu rubripes]	gi|410921907|ref|XM_003974376.1|	1838	0.0	PREDICTED: Takifugu rubripes phosphoglucomutase-1-like (LOC101065243), mRNA	sp|P00949|PGM1_RABIT	943	0.0	Phosphoglucomutase-1 OS=Oryctolagus cuniculus GN=PGM1 PE=1 SV=2	BMEI1886	600	3e-171	COG0033	Phosphoglucomutase	K01835	0.0	1038	dre:394000	phosphoglucomutase [EC:5.4.2.2]	GO:0009314//response to radiation;GO:0005980//glycogen catabolic process;GO:0019388//galactose catabolic process;GO:0006874//cellular calcium ion homeostasis;GO:0006096//glycolysis;GO:0006094//gluconeogenesis;GO:0005992//trehalose biosynthetic process;GO:0044281//small molecule metabolic process;GO:0005978//glycogen biosynthetic process	GO:0005509//calcium ion binding;GO:0000287//magnesium ion binding;GO:0004614//phosphoglucomutase activity	GO:0016529//sarcoplasmic reticulum;GO:0005829//cytosol;GO:0015629//actin cytoskeleton	ko01100//Metabolic pathways;ko00010//Glycolysis / Gluconeogenesis;ko00500//Starch and sucrose metabolism;ko00030//Pentose phosphate pathway;ko00520//Amino sugar and nucleotide sugar metabolism;ko00052//Galactose metabolism;ko00230//Purine metabolism
Unigene1543_All	1360	1025	14045	43.0819	528.7872	3.6175	Up	0	0	gi|1619323|emb|CAA69878.1|	670.6	0.0	aspartic protease [Trematomus bernacchii]	gi|112420145|gb|BT026962.1|	1017	0.0	Gasterosteus aculeatus clone CFW125-H11 mRNA sequence	sp|P43159|CATE_RABIT	390	4e-108	Cathepsin E OS=Oryctolagus cuniculus GN=CTSE PE=2 SV=1	--	--	--	--	--	K01382	4e-108	392	acs:100561705	cathepsin E [EC:3.4.23.34]	GO:0006508//proteolysis	GO:0004190//aspartic-type endopeptidase activity	-	ko04142//Lysosome
Unigene1548_All	2110	19875	63446	538.4365	1539.6424	1.5157	Up	0	0	gi|408688535|gb|AFU80860.1|	567	1e-159	cyclin G1 [Perca flavescens]	gi|306922214|dbj|AB491064.1|	1409	0.0	Sebastes schlegelii mRNA, clone: BRF 42-C5, induced by treatment of Con A/PMA	sp|Q5R5D0|CCNG1_PONAB	367	4e-101	Cyclin-G1 OS=Pongo abelii GN=CCNG1 PE=2 SV=1	SPBC19F5.01c	65.1	5e-10	COG5024	Cyclin	K10145	1e-127	457	dre:171473	cyclin G1	-	-	-	ko04115//p53 signaling pathway
Unigene1562_All	1332	6525	2847	280.0181	109.4413	-1.3554	Down	0	0	gi|348544667|ref|XP_003459802.1|	237.3	1e-60	PREDICTED: selenoprotein S-like [Oreochromis niloticus]	gi|348544666|ref|XM_003459754.1|	180	1e-41	PREDICTED: Oreochromis niloticus selenoprotein S-like (LOC100696851), mRNA	sp|Q0VFV6|SELS_DANRE	204	4e-52	Selenoprotein S OS=Danio rerio GN=vimp PE=2 SV=2	--	--	--	--	--	K14025	1e-51	204	dre:735249	selenoprotein S	GO:0048519//negative regulation of biological process;GO:0070887//cellular response to chemical stimulus;GO:0010033//response to organic substance;GO:0006886//intracellular protein transport;GO:0050794//regulation of cellular process;GO:0033554//cellular response to stress;GO:0008152//metabolic process	GO:0005488//binding	GO:0005783//endoplasmic reticulum	ko04141//Protein processing in endoplasmic reticulum
Unigene1589_All	1994	10168	3560	291.4877	91.4161	-1.6729	Down	0	0	gi|348540012|ref|XP_003457482.1|	83.6	4e-14	PREDICTED: hypothetical protein LOC100695437 [Oreochromis niloticus]	gi|116745091|gb|DQ850834.1|	109	5e-20	Lithognathus mormyrus clone lithmor1205 mRNA sequence	sp|Q54NP8|KIF4_DICDI	70.1	2e-11	Kinesin-related protein 4 OS=Dictyostelium discoideum GN=kif4 PE=2 SV=1	YFL008w	57.8	7e-08	COG1196	Chromosome segregation ATPases	K04514	4e-12	73.9	mdo:100032706	Rho-associated, coiled-coil containing protein kinase [EC:2.7.11.1]	-	-	-	ko04145//Phagosome;ko05152//Tuberculosis;ko04260//Cardiac muscle contraction;ko05416//Viral myocarditis;ko05410//Hypertrophic cardiomyopathy (HCM);ko05130//Pathogenic Escherichia coli infection;ko05414//Dilated cardiomyopathy;ko05132//Salmonella infection;ko04270//Vascular smooth muscle contraction;ko04144//Endocytosis;ko05131//Shigellosis;ko04530//Tight junction;ko04670//Leukocyte transendotheli…
Unigene1591_All	731	8255	29080	645.5197	2036.9253	1.6579	Up	0	0	gi|327289782|ref|XP_003229603.1|	291.6	2e-77	PREDICTED: hypothetical protein LOC100556283 [Anolis carolinensis]	gi|379317092|dbj|AB669197.1|	363	8e-97	Thunnus orientalis elas mRNA for elastase, partial cds	sp|P05805|CAC3_BOVIN	303	2e-82	Proproteinase E OS=Bos taurus PE=1 SV=2	mlr3307	74.3	2e-13	COG5640	Secreted trypsin-like serine protease	K01345	1e-88	326	acs:100556283	pancreatic endopeptidase E [EC:3.4.21.70]	-	-	-	ko04972//Pancreatic secretion;ko04974//Protein digestion and absorption
Unigene16013_All	876	10416	2193	679.6834	128.1836	-2.4067	Down	0	0	gi|328677159|gb|AEB31302.1|	137.1	1e-30	hypothetical protein [Epinephelus bruneus]	--	--	--	--	--	--	--	--	--	--	--	--	--	--	--	--	--	--	-	-	-	--
Unigene16265_All	3232	8453	182	149.5028	2.8834	-5.6963	Down	0	0	gi|348532566|ref|XP_003453777.1|	32.3	8e-163	PREDICTED: lathosterol oxidase-like [Oreochromis niloticus]	gi|348532565|ref|XM_003453729.1|	815	0.0	PREDICTED: Oreochromis niloticus lathosterol oxidase-like (LOC100695064), mRNA	sp|O88822|SC5D_MOUSE	438	3e-122	Lathosterol oxidase OS=Mus musculus GN=Sc5dl PE=2 SV=1	SPAC1687.16c	267	1e-70	COG3000	Sterol desaturase	K00227	3e-146	520	dre:447891	lathosterol oxidase [EC:1.14.21.6]	GO:0006633//fatty acid biosynthetic process;GO:0055114//oxidation-reduction process	GO:0005506//iron ion binding;GO:0050046//lathosterol oxidase activity	GO:0016021//integral to membrane	ko01100//Metabolic pathways;ko00100//Steroid biosynthesis
Unigene16535_All	1173	12127	36735	590.9696	1603.5411	1.4401	Up	0	0	gi|410916465|ref|XP_003971707.1|	265.0	5e-69	PREDICTED: 40S ribosomal protein S12-like [Takifugu rubripes] >gi|47224253|emb|CAG09099.1| unnamed protein product [Tetraodon nigroviridis]	gi|410916464|ref|XM_003971658.1|	545	1e-151	PREDICTED: Takifugu rubripes 40S ribosomal protein S12-like (LOC101076292), mRNA	sp|O13019|RS12_ORENI	259	1e-68	40S ribosomal protein S12 OS=Oreochromis niloticus GN=rps12 PE=2 SV=3	SPCC962.04	160	4e-39	COG1358	Ribosomal protein HS6-type (S12/L30/L7a)	K02951	3e-69	262	dre:337007	small subunit ribosomal protein S12e	GO:0006413//translational initiation;GO:0019083//viral transcription;GO:0006414//translational elongation;GO:0006415//translational termination;GO:0006614//SRP-dependent cotranslational protein targeting to membrane;GO:0000184//nuclear-transcribed mRNA catabolic process, nonsense-mediated decay	GO:0003735//structural constituent of ribosome	GO:0005739//mitochondrion;GO:0022627//cytosolic small ribosomal subunit	ko03010//Ribosome
Unigene1655_All	1220	2499	6533	117.0890	274.1895	1.2276	Up	0	0	gi|348528382|ref|XP_003451697.1|	347.4	8e-94	PREDICTED: peroxisomal membrane protein 2-like [Oreochromis niloticus]	gi|348528381|ref|XM_003451649.1|	543	1e-151	PREDICTED: Oreochromis niloticus peroxisomal membrane protein 2-like (LOC100708370), mRNA	sp|Q07066|PXMP2_RAT	235	2e-61	Peroxisomal membrane protein 2 OS=Rattus norvegicus GN=Pxmp2 PE=1 SV=2	--	--	--	--	--	K13347	4e-77	289	dre:447868	peroxisomal membrane protein 2	-	GO:0005515//protein binding	GO:0005779//integral to peroxisomal membrane;GO:0043234//protein complex;GO:0005739//mitochondrion	ko04146//Peroxisome
Unigene16783_All	2763	2278	208	47.1284	3.8546	-3.6119	Down	0	0	gi|348535716|ref|XP_003455345.1|	1424.5	0.0	PREDICTED: threonyl-tRNA synthetase, cytoplasmic-like isoform 1 [Oreochromis niloticus]	gi|348535715|ref|XM_003455297.1|	2456	0.0	PREDICTED: Oreochromis niloticus threonyl-tRNA synthetase, cytoplasmic-like, transcript variant 1 (LOC100694096), mRNA	sp|Q3ZBV8|SYTC_BOVIN	1291	0.0	Threonine--tRNA ligase, cytoplasmic OS=Bos taurus GN=TARS PE=2 SV=1	SPBC25H2.02	796	0.0	COG0441	Threonyl-tRNA synthetase	K01868	0.0	1299	xla:447636	threonyl-tRNA synthetase [EC:6.1.1.3]	GO:0006435//threonyl-tRNA aminoacylation	GO:0004829//threonine-tRNA ligase activity;GO:0005524//ATP binding	GO:0015629//actin cytoskeleton;GO:0005737//cytoplasm	ko00970//Aminoacyl-tRNA biosynthesis
Unigene16826_All	2702	2899	521	61.3300	9.8730	-2.6350	Down	0	0	gi|348518734|ref|XP_003446886.1|	734.9	0.0	PREDICTED: pyruvate dehydrogenase E1 component subunit alpha, somatic form, mitochondrial-like [Oreochromis niloticus]	gi|112420490|gb|BT027307.1|	1277	0.0	Gasterosteus aculeatus clone CFW238-A02 mRNA sequence	sp|P29804|ODPA_PIG	635	0.0	Pyruvate dehydrogenase E1 component subunit alpha, somatic form, mitochondrial (Fragment) OS=Sus scrofa GN=PDHA1 PE=1 SV=1	YER178w	366	1e-100	COG1071	Pyruvate/2-oxoglutarate dehydrogenase complex, dehydrogenase (E1) component, eukaryotic type, alpha subunit	K00161	0.0	729	dre:406702	pyruvate dehydrogenase E1 component subunit alpha [EC:1.2.4.1]	GO:0006096//glycolysis;GO:0055114//oxidation-reduction process	GO:0004739//pyruvate dehydrogenase (acetyl-transferring) activity	GO:0043231//intracellular membrane-bounded organelle	ko01100//Metabolic pathways;ko00620//Pyruvate metabolism;ko00650//Butanoate metabolism;ko00010//Glycolysis / Gluconeogenesis;ko00020//Citrate cycle (TCA cycle);ko00290//Valine, leucine and isoleucine biosynthesis
Unigene1692_All	992	19661	6822	1132.9317	352.1260	-1.6859	Down	0	0	gi|432860335|ref|XP_004069507.1|	425.2	2e-117	PREDICTED: peptidyl-prolyl cis-trans isomerase B-like [Oryzias latipes]	gi|432860334|ref|XM_004069459.1|	601	1e-168	PREDICTED: Oryzias latipes peptidyl-prolyl cis-trans isomerase B-like (LOC101157771), mRNA	sp|P80311|PPIB_BOVIN	382	5e-106	Peptidyl-prolyl cis-trans isomerase B OS=Bos taurus GN=PPIB PE=1 SV=4	YDR304c	211	2e-54	COG0652	Peptidyl-prolyl cis-trans isomerase (rotamase) - cyclophilin family	K03768	1e-110	400	dre:406292	peptidyl-prolyl cis-trans isomerase B (cyclophilin B) [EC:5.2.1.8]	GO:0006457//protein folding;GO:0000413//protein peptidyl-prolyl isomerization	GO:0042277//peptide binding;GO:0003755//peptidyl-prolyl cis-trans isomerase activity	GO:0005788//endoplasmic reticulum lumen;GO:0042470//melanosome	--
Unigene16930_All	1543	57	21779	2.1116	722.7200	8.4190	Up	0	0	gi|62906999|gb|AAY21009.1|	682.9	0.0	zona pellucida protein Ba [Sparus aurata]	gi|62906998|gb|AY928800.1|	650	0.0	Sparus aurata zona pellucida protein Ba mRNA, complete cds	sp|Q12836|ZP4_HUMAN	249	9e-66	Zona pellucida sperm-binding protein 4 OS=Homo sapiens GN=ZP4 PE=2 SV=1	STM0960	52.8	2e-06	COG1674	DNA segregation ATPase FtsK/SpoIIIE and related proteins	K14972	5e-15	83.2	aga:AgaP_AGAP004734	PAX-interacting protein 1	-	-	-	--
Unigene16984_All	2120	7277	1176	196.2123	28.4033	-2.7883	Down	0	0	gi|348528156|ref|XP_003451584.1|	956.8	0.0	PREDICTED: protein ERGIC-53-like [Oreochromis niloticus]	gi|348528155|ref|XM_003451536.1|	1538	0.0	PREDICTED: Oreochromis niloticus protein ERGIC-53-like (LOC100701204), mRNA	sp|Q9D0F3|LMAN1_MOUSE	734	0.0	Protein ERGIC-53 OS=Mus musculus GN=Lman1 PE=2 SV=1	--	--	--	--	--	K10080	0.0	833	dre:559775	lectin, mannose-binding 1	GO:0007030//Golgi organization;GO:0006888//ER to Golgi vesicle-mediated transport;GO:0032527//protein exit from endoplasmic reticulum;GO:0034498//early endosome to Golgi transport;GO:0010638//positive regulation of organelle organization	GO:0005509//calcium ion binding;GO:0005537//mannose binding;GO:0042802//identical protein binding	GO:0016021//integral to membrane;GO:0000139//Golgi membrane;GO:0033116//endoplasmic reticulum-Golgi intermediate compartment membrane;GO:0005789//endoplasmic reticulum membrane;GO:0030017//sarcomere	ko04141//Protein processing in endoplasmic reticulum
Unigene17030_All	2560	5539	1978	123.6805	39.5626	-1.6444	Down	0	0	gi|317419517|emb|CBN81554.1|	851.7	0.0	Ornithine aminotransferase, mitochondrial [Dicentrarchus labrax]	gi|348508573|ref|XM_003441781.1|	1126	0.0	PREDICTED: Oreochromis niloticus ornithine aminotransferase, mitochondrial-like (LOC100691341), mRNA	sp|Q3ZCF5|OAT_BOVIN	694	0.0	Ornithine aminotransferase, mitochondrial OS=Bos taurus GN=OAT PE=2 SV=1	SPBC21C3.08c	459	1e-128	COG4992	Ornithine/acetylornithine aminotransferase	K00819	0.0	716	mgp:100543058	ornithine--oxo-acid transaminase [EC:2.6.1.13]	GO:0008152//metabolic process	GO:0030170//pyridoxal phosphate binding;GO:0004587//ornithine-oxo-acid transaminase activity	GO:0005739//mitochondrion	ko01100//Metabolic pathways;ko00330//Arginine and proline metabolism
Unigene17107_All	1572	5228	136	190.1047	4.4298	-5.4234	Down	0	0	gi|348525534|ref|XP_003450277.1|	505.0	4e-141	PREDICTED: isopentenyl-diphosphate Delta-isomerase 1-like [Oreochromis niloticus]	gi|348525533|ref|XM_003450229.1|	775	0.0	PREDICTED: Oreochromis niloticus isopentenyl-diphosphate Delta-isomerase 1-like (LOC100706940), mRNA	sp|Q4R4W5|IDI1_MACFA	395	1e-109	Isopentenyl-diphosphate Delta-isomerase 1 OS=Macaca fascicularis GN=IDI1 PE=2 SV=2	SPBC106.15	234	3e-61	COG1443	Isopentenyldiphosphate isomerase	K01823	3e-117	422	dre:553513	isopentenyl-diphosphate delta-isomerase [EC:5.3.3.2]	GO:0008299//isoprenoid biosynthetic process	GO:0016787//hydrolase activity;GO:0004452//isopentenyl-diphosphate delta-isomerase activity	-	ko01100//Metabolic pathways;ko00900//Terpenoid backbone biosynthesis
Unigene1716_All	1089	7813	2470	410.1094	116.1361	-1.8202	Down	0	0	gi|348543273|ref|XP_003459108.1|	300.1	1e-79	PREDICTED: oligosaccharyltransferase complex subunit ostc-like [Oreochromis niloticus]	gi|348543272|ref|XM_003459060.1|	531	1e-147	PREDICTED: Oreochromis niloticus oligosaccharyltransferase complex subunit ostc-like (LOC100691317), mRNA	sp|Q7ZWJ3|OSTC_DANRE	296	7e-80	Oligosaccharyltransferase complex subunit ostc OS=Danio rerio GN=ostc PE=2 SV=1	--	--	--	--	--	--	--	--	--	--	GO:0018279//protein N-linked glycosylation via asparagine	GO:0004579//dolichyl-diphosphooligosaccharide-protein glycotransferase activity	GO:0008250//oligosaccharyltransferase complex;GO:0016021//integral to membrane	--
Unigene17212_All	2931	2880	7440	56.1677	129.9736	1.2104	Up	0	0	gi|225698216|gb|ACO07305.1|	1047.0	0.0	catalase [Rachycentron canadum]	gi|52354831|gb|AY734528.1|	2177	0.0	Oplegnathus fasciatus catalase mRNA, complete cds	sp|Q9PT92|CATA_DANRE	965	0.0	Catalase OS=Danio rerio GN=cat PE=2 SV=1	BS_katA	558	1e-158	COG0753	Catalase	K03781	0.0	972	dre:30068	catalase [EC:1.11.1.6]	GO:0051781//positive regulation of cell division;GO:0009650//UV protection;GO:0042744//hydrogen peroxide catabolic process;GO:0014068//positive regulation of phosphatidylinositol 3-kinase cascade;GO:0051289//protein homotetramerization;GO:0043066//negative regulation of apoptotic process;GO:0001822//kidney development;GO:0001657//ureteric bud development;GO:0008203//cholesterol metabolic process;…	GO:0005102//receptor binding;GO:0005262//calcium channel activity;GO:0004046//aminoacylase activity;GO:0050661//NADP binding;GO:0020037//heme binding;GO:0004096//catalase activity;GO:0046872//metal ion binding;GO:0042803//protein homodimerization activity;GO:0019899//enzyme binding;GO:0005516//calmodulin binding	GO:0005758//mitochondrial intermembrane space;GO:0005764//lysosome;GO:0016021//integral to membrane;GO:0005794//Golgi apparatus;GO:0005829//cytosol;GO:0005783//endoplasmic reticulum;GO:0005886//plasma membrane;GO:0005778//peroxisomal membrane	ko01100//Metabolic pathways;ko00380//Tryptophan metabolism;ko00630//Glyoxylate and dicarboxylate metabolism;ko05014//Amyotrophic lateral sclerosis (ALS);ko04146//Peroxisome
Unigene17268_All	3664	9373	4744	146.2288	66.2960	-1.1412	Down	0	0	gi|225579625|gb|ACN93989.1|	1257.3	0.0	phosphoenolpyruvate carboxykinase [Lateolabrax japonicus]	gi|225579624|gb|FJ809785.1|	2593	0.0	Lateolabrax japonicus phosphoenolpyruvate carboxykinase mRNA, complete cds	sp|Q16822|PCKGM_HUMAN	903	0.0	Phosphoenolpyruvate carboxykinase [GTP], mitochondrial OS=Homo sapiens GN=PCK2 PE=1 SV=3	TP0122	601	3e-171	COG1274	Phosphoenolpyruvate carboxykinase (GTP)	K01596	0.0	1162	dre:406473	phosphoenolpyruvate carboxykinase (GTP) [EC:4.1.1.32]	GO:0006094//gluconeogenesis	GO:0005525//GTP binding;GO:0004613//phosphoenolpyruvate carboxykinase (GTP) activity	-	ko01100//Metabolic pathways;ko00620//Pyruvate metabolism;ko03320//PPAR signaling pathway;ko00010//Glycolysis / Gluconeogenesis;ko00020//Citrate cycle (TCA cycle);ko04920//Adipocytokine signaling pathway;ko04964//Proximal tubule bicarbonate reclamation;ko04910//Insulin signaling pathway
Unigene1749_All	492	15136	35658	1758.5545	3710.9914	1.0774	Up	0	0	gi|410911834|ref|XP_003969395.1|	202.2	7e-51	PREDICTED: leucine-rich repeat-containing protein 71-like [Takifugu rubripes]	gi|116745236|gb|DQ850979.1|	620	1e-174	Lithognathus mormyrus clone lmos7p06d09 mRNA sequence	sp|Q71TY3|RS27_RAT	180	1e-45	40S ribosomal protein S27 OS=Rattus norvegicus GN=Rps27 PE=2 SV=3	SPBC1685.10	134	6e-32	COG2051	Ribosomal protein S27E	K02978	5e-45	180	ptr:100614845	small subunit ribosomal protein S27e	GO:0000184//nuclear-transcribed mRNA catabolic process, nonsense-mediated decay;GO:0006415//translational termination;GO:0006413//translational initiation;GO:0000236//mitotic prometaphase;GO:0008283//cell proliferation;GO:0006414//translational elongation;GO:0019083//viral transcription;GO:0006614//SRP-dependent cotranslational protein targeting to membrane	GO:0005515//protein binding;GO:0008270//zinc ion binding;GO:0003677//DNA binding;GO:0003735//structural constituent of ribosome	GO:0005634//nucleus;GO:0022627//cytosolic small ribosomal subunit	ko03010//Ribosome
Unigene17551_All	2122	5225	2228	140.7508	53.7611	-1.3885	Down	0	0	gi|432868401|ref|XP_004071519.1|	247.3	2e-63	PREDICTED: brain protein I3-like [Oryzias latipes]	gi|348530837|ref|XM_003452869.1|	385	1e-103	PREDICTED: Oreochromis niloticus brain protein I3-like (LOC100705522), mRNA	sp|Q5PPK1|BRI3_RAT	130	9e-30	Brain protein I3 OS=Rattus norvegicus GN=Bri3 PE=2 SV=1	--	--	--	--	--	K09699	5e-07	57.4	pon:100174565	2-oxoisovalerate dehydrogenase E2 component (dihydrolipoyl transacylase) [EC:2.3.1.168]	GO:0012502//induction of programmed cell death;GO:0010977//negative regulation of neuron projection development	GO:0001540//beta-amyloid binding;GO:0005524//ATP binding;GO:0005515//protein binding	GO:0005764//lysosome;GO:0048471//perinuclear region of cytoplasm;GO:0005794//Golgi apparatus;GO:0005886//plasma membrane	ko01100//Metabolic pathways;ko00280//Valine, leucine and isoleucine degradation
Unigene17567_All	826	2372	201	164.1513	12.4599	-3.7197	Down	0	0	gi|348543493|ref|XP_003459218.1|	288.1	3e-76	PREDICTED: protein canopy-1-like [Oreochromis niloticus]	gi|348543492|ref|XM_003459170.1|	262	2e-66	PREDICTED: Oreochromis niloticus protein canopy-1-like (LOC100699527), mRNA	sp|Q2L6L1|CNPY1_DANRE	228	2e-59	Protein canopy-1 OS=Danio rerio GN=cnpy1 PE=1 SV=1	--	--	--	--	--	K01647	4e-34	145	mcc:709604	citrate synthase [EC:2.3.3.1]	GO:0040036//regulation of fibroblast growth factor receptor signaling pathway;GO:0010988//regulation of low-density lipoprotein particle clearance;GO:0010629//negative regulation of gene expression;GO:0070121//Kupffer's vesicle development;GO:0045716//positive regulation of low-density lipoprotein particle receptor biosynthetic process;GO:0007368//determination of left/right symmetry;GO:0030917//…	GO:0016787//hydrolase activity	GO:0005783//endoplasmic reticulum	ko01100//Metabolic pathways;ko00630//Glyoxylate and dicarboxylate metabolism;ko00020//Citrate cycle (TCA cycle)
Unigene17583_All	488	11849	29152	1387.9432	3058.7684	1.1400	Up	0	0	gi|14423892|sp|Q9IA76.1|RL31_PAROL	251.5	1e-65	RecName: Full=60S ribosomal protein L31 >gi|7340068|gb|AAF61070.1|AF220551_1 ribosomal protein L31 [Paralichthys olivaceus] >gi|295792278|gb|ADG29143.1| 60S ribosomal protein L31 [Epinephelus coioides]	gi|7340067|gb|AF220551.1|AF220551	664	0.0	Paralichthys olivaceus ribosomal protein L31 mRNA, complete cds	sp|Q9IA76|RL31_PAROL	251	5e-67	60S ribosomal protein L31 OS=Paralichthys olivaceus GN=rpl31 PE=2 SV=1	YLR406c	143	1e-34	COG2097	Ribosomal protein L31E	K02910	4e-62	236	tgu:100189948	large subunit ribosomal protein L31e	GO:0006412//translation	GO:0003735//structural constituent of ribosome	GO:0005840//ribosome	ko03010//Ribosome
Unigene17612_All	610	10294	28700	964.6375	2409.0739	1.3204	Up	0	0	gi|348532494|ref|XP_003453741.1|	363.2	4e-99	PREDICTED: 40S ribosomal protein S10-like [Oreochromis niloticus]	gi|348532493|ref|XM_003453693.1|	876	0.0	PREDICTED: Oreochromis niloticus 40S ribosomal protein S10-like (LOC100708197), mRNA	sp|Q90YR4|RS10_ICTPU	338	6e-93	40S ribosomal protein S10 OS=Ictalurus punctatus GN=rps10 PE=2 SV=1	SPAC31G5.17c	143	2e-34	COG5045	Ribosomal protein S10E	K02947	2e-91	335	dre:394121	small subunit ribosomal protein S10e	-	-	GO:0005840//ribosome	ko03010//Ribosome
Unigene17621_All	865	14722	41563	972.8828	2460.3044	1.3385	Up	0	0	gi|124300797|dbj|BAF45894.1|	485.3	1e-135	ribosomal protein S6 [Solea senegalensis]	gi|112420946|gb|BT027762.1|	1144	0.0	Gasterosteus aculeatus clone CNB12-H12 mRNA sequence	sp|Q9YGF2|RS6_ONCMY	478	5e-135	40S ribosomal protein S6 OS=Oncorhynchus mykiss GN=rps6 PE=2 SV=1	SPAC13G6.07c	327	1e-89	COG2125	Ribosomal protein S6E (S10)	K02991	1e-132	473	xla:379863	small subunit ribosomal protein S6e	GO:0042593//glucose homeostasis;GO:0006364//rRNA processing;GO:0042274//ribosomal small subunit biogenesis;GO:0006412//translation	GO:0003735//structural constituent of ribosome	GO:0022627//cytosolic small ribosomal subunit;GO:0005634//nucleus;GO:0048471//perinuclear region of cytoplasm	ko03010//Ribosome;ko04910//Insulin signaling pathway;ko04150//mTOR signaling pathway
Unigene17625_All	636	10708	5952	962.4121	479.1857	-1.0061	Down	0	0	gi|341868851|gb|AEK98543.1|	161.4	2e-38	hepcidin [Miichthys miiuy]	gi|341868850|gb|HQ889846.1|	458	1e-125	Miichthys miiuy hepcidin (HAMP) gene, complete cds	sp|Q801Y3|HEPC1_SALSA	96.7	4e-20	Hepcidin-1 OS=Salmo salar GN=hamp1 PE=3 SV=1	--	--	--	--	--	--	--	--	--	--	-	-	-	--
Unigene17629_All	2270	30707	3837	773.2525	86.5494	-3.1593	Down	0	0	gi|348526910|ref|XP_003450962.1|	811.2	0.0	PREDICTED: metalloreductase STEAP4-like [Oreochromis niloticus]	gi|348526909|ref|XM_003450914.1|	985	0.0	PREDICTED: Oreochromis niloticus metalloreductase STEAP4-like (LOC100712124), mRNA	sp|Q687X5|STEA4_HUMAN	576	7e-164	Metalloreductase STEAP4 OS=Homo sapiens GN=STEAP4 PE=1 SV=1	SMa0349	76.6	2e-13	COG2085	Predicted dinucleotide-binding enzymes	K14738	2e-122	441	gga:420541	metalloreductase STEAP2 [EC:1.16.1.-]	GO:0055114//oxidation-reduction process	GO:0016491//oxidoreductase activity;GO:0000166//nucleotide binding	-	ko04978//Mineral absorption
Unigene17633_All	1431	3547	1248	141.6874	44.6553	-1.6658	Down	0	0	gi|348525032|ref|XP_003450026.1|	386.3	2e-105	PREDICTED: GTPase IMAP family member 7-like [Oreochromis niloticus]	gi|348525031|ref|XM_003449978.1|	252	4e-63	PREDICTED: Oreochromis niloticus GTPase IMAP family member 7-like (LOC100703276), mRNA	sp|Q8NHV1|GIMA7_HUMAN	164	5e-40	GTPase IMAP family member 7 OS=Homo sapiens GN=GIMAP7 PE=2 SV=1	--	--	--	--	--	K05305	1e-30	135	dre:100150934	fucokinase [EC:2.7.1.52]	-	-	-	ko01100//Metabolic pathways;ko00520//Amino sugar and nucleotide sugar metabolism;ko00051//Fructose and mannose metabolism
Unigene17658_All	1967	5419	2378	157.4797	61.9021	-1.3471	Down	0	0	gi|348536315|ref|XP_003455642.1|	394.0	1e-107	PREDICTED: transmembrane emp24 domain-containing protein 10-like [Oreochromis niloticus]	gi|348536314|ref|XM_003455594.1|	803	0.0	PREDICTED: Oreochromis niloticus transmembrane emp24 domain-containing protein 10-like (LOC100708932), mRNA	sp|Q90515|TMEDA_TAKRU	347	4e-95	Transmembrane emp24 domain-containing protein 10 OS=Takifugu rubripes GN=tmed10 PE=3 SV=1	--	--	--	--	--	K14825	2e-10	68.2	ecb:100529263	protein ERP2	GO:0006810//transport	-	GO:0016021//integral to membrane	--
Unigene17730_All	593	406	3255	39.1364	281.0570	2.8443	Up	0	0	gi|348521800|ref|XP_003448414.1|	166.8	5e-40	PREDICTED: reactive oxygen species modulator 1-like [Oreochromis niloticus] >gi|410926570|ref|XP_003976751.1| PREDICTED: reactive oxygen species modulator 1-like [Takifugu rubripes]	gi|432951675|ref|XM_004084832.1|	303	5e-79	PREDICTED: Oryzias latipes reactive oxygen species modulator 1-like (LOC101157665), mRNA	sp|A4QNF3|ROMO1_XENTR	162	5e-40	Reactive oxygen species modulator 1 OS=Xenopus tropicalis GN=romo1 PE=3 SV=1	--	--	--	--	--	K04487	7e-08	57.4	mgp:100539939	cysteine desulfurase [EC:2.8.1.7]	GO:0034614//cellular response to reactive oxygen species;GO:0042742//defense response to bacterium;GO:0001302//replicative cell aging;GO:2000379//positive regulation of reactive oxygen species metabolic process;GO:0008284//positive regulation of cell proliferation	-	GO:0016021//integral to membrane;GO:0005743//mitochondrial inner membrane	ko04122//Sulfur relay system;ko00730//Thiamine metabolism
Unigene17774_All	692	4300	10533	355.1994	779.3707	1.1337	Up	0	0	gi|348523489|ref|XP_003449256.1|	275.8	1e-72	PREDICTED: hypothetical protein LOC100697799 [Oreochromis niloticus]	gi|410908498|ref|XM_003967679.1|	252	2e-63	PREDICTED: Takifugu rubripes high choriolytic enzyme 1-like (LOC101077035), mRNA	sp|P31581|HCE2_ORYLA	174	2e-43	High choriolytic enzyme 2 OS=Oryzias latipes GN=hceb PE=2 SV=1	--	--	--	--	--	K08076	1e-29	129	cel:T04G9.2	astacin [EC:3.4.24.21]	GO:0006508//proteolysis	GO:0004222//metalloendopeptidase activity;GO:0008270//zinc ion binding	-	--
Unigene17789_All	1859	3124	13440	96.0597	370.1843	1.9462	Up	0	0	gi|410922385|ref|XP_003974663.1|	958.4	0.0	PREDICTED: bile salt-activated lipase-like [Takifugu rubripes]	gi|410922384|ref|XM_003974614.1|	815	0.0	PREDICTED: Takifugu rubripes bile salt-activated lipase-like (LOC101064502), mRNA	sp|P30122|CEL_BOVIN	604	2e-172	Bile salt-activated lipase (Fragment) OS=Bos taurus GN=CEL PE=1 SV=2	BS_pnbA	187	4e-47	COG2272	Carboxylesterase type B	K12298	0.0	664	dre:573994	bile salt-stimulated lipase [EC:3.1.1.3 3.1.1.13]	GO:0008152//metabolic process	GO:0047372//acylglycerol lipase activity;GO:0004091//carboxylesterase activity	GO:0005829//cytosol;GO:0005615//extracellular space	ko01100//Metabolic pathways;ko04975//Fat digestion and absorption;ko00100//Steroid biosynthesis;ko00561//Glycerolipid metabolism;ko04972//Pancreatic secretion
Unigene17792_All	1071	59158	12528	3157.4307	598.9497	-2.3982	Down	0	0	gi|74096419|ref|NP_001027893.1|	421.4	3e-116	apolipoprotein A-IV4 precursor [Takifugu rubripes] >gi|57157769|dbj|BAD83857.1| apolipoprotein A-IV4 [Takifugu rubripes]	gi|74096418|ref|NM_001032721.1|	611	1e-171	Takifugu rubripes apolipoprotein A-IV4 (apoA-IV4), mRNA >gi|57157768|dbj|AB183293.1| Takifugu rubripes apoA-IV4 mRNA for apolipoprotein A-IV4, complete cds	sp|P33621|APOA4_MACFA	134	4e-31	Apolipoprotein A-IV OS=Macaca fascicularis GN=APOA4 PE=2 SV=1	SA1129	51.2	3e-06	COG1418	Predicted HD superfamily hydrolase	K08760	4e-87	322	dre:322543	apolipoprotein A-IV	GO:0006869//lipid transport;GO:0042157//lipoprotein metabolic process	GO:0008289//lipid binding	GO:0005576//extracellular region	ko04975//Fat digestion and absorption;ko04977//Vitamin digestion and absorption
Unigene17805_All	1772	5428	2440	175.0999	70.5057	-1.3124	Down	0	0	gi|410927292|ref|XP_003977083.1|	283.9	1e-74	PREDICTED: uncharacterized protein LOC101076001 [Takifugu rubripes]	gi|56308884|emb|CR731683.2|	121	1e-23	Tetraodon nigroviridis full-length cDNA	sp|P14328|SP96_DICDI	84.7	6e-16	Spore coat protein SP96 OS=Dictyostelium discoideum GN=cotA PE=4 SV=2	XF1267	67.8	6e-11	COG5297	Cellobiohydrolase A (1,4-beta-cellobiosidase A)	K04727	2e-11	71.2	dre:373125	programmed cell death 8 (apoptosis-inducing factor) [EC:1.-.-.-]	GO:0044281//small molecule metabolic process;GO:0006139//nucleobase-containing compound metabolic process	GO:0003824//catalytic activity	-	ko04210//Apoptosis
Unigene17972_All	831	107	21454	7.3602	1321.9204	7.4887	Up	0	0	gi|3724149|emb|CAA63709.1|	212.6	1e-53	chorion protein [Sparus aurata]	gi|3724148|emb|X93306.1|	250	9e-63	Sparus auratus mRNA for chorion protein	sp|P79762|ZP3_CHICK	88.2	2e-17	Zona pellucida sperm-binding protein 3 OS=Gallus gallus GN=ZP3 PE=1 SV=4	--	--	--	--	--	--	--	--	--	--	-	-	-	--
Unigene19612_All	1126	1319	64	66.9601	2.9103	-4.5241	Down	0	0	gi|348531236|ref|XP_003453116.1|	279.3	2e-73	PREDICTED: probable ergosterol biosynthetic protein 28-like [Oreochromis niloticus]	gi|348531235|ref|XM_003453068.1|	539	1e-149	PREDICTED: Oreochromis niloticus probable ergosterol biosynthetic protein 28-like (LOC100712303), mRNA	sp|Q5R589|ERG28_PONAB	220	4e-57	Probable ergosterol biosynthetic protein 28 OS=Pongo abelii PE=2 SV=1	--	--	--	--	--	--	--	--	--	--	GO:0016126//sterol biosynthetic process	-	GO:0005789//endoplasmic reticulum membrane;GO:0016021//integral to membrane;GO:0030133//transport vesicle	--
Unigene19692_All	1950	2058	331	60.3282	8.6914	-2.7952	Down	0	0	gi|348515985|ref|XP_003445520.1|	583.9	1e-164	PREDICTED: retinol dehydrogenase 12-like [Oreochromis niloticus]	gi|112420027|gb|BT026844.1|	1043	0.0	Gasterosteus aculeatus clone CFW66-A06 mRNA sequence	sp|Q96NR8|RDH12_HUMAN	394	5e-109	Retinol dehydrogenase 12 OS=Homo sapiens GN=RDH12 PE=1 SV=3	ML0315	193	1e-48	COG1028	Dehydrogenases with different specificities (related to short-chain alcohol dehydrogenases)	K11153	1e-147	524	dre:436597	retinol dehydrogenase 12 [EC:1.1.1.-]	GO:0008152//metabolic process	GO:0016491//oxidoreductase activity;GO:0000166//nucleotide binding	-	ko01100//Metabolic pathways;ko00830//Retinol metabolism
Unigene19892_All	2135	4599	13683	123.1332	328.1569	1.4142	Up	0	0	gi|114217403|dbj|BAF31237.1|	794.7	0.0	pancreatic lipase [Pagrus major]	gi|114217402|dbj|AB252856.1|	1568	0.0	Pagrus major PL mRNA for pancreatic lipase, partial cds	sp|P06857|LIPR1_CANFA	470	5e-132	Inactive pancreatic lipase-related protein 1 OS=Canis familiaris GN=PNLIPRP1 PE=1 SV=2	--	--	--	--	--	K14074	1e-131	471	ecb:100067744	pancreatic lipase-related protein 1 [EC:3.1.1.3]	GO:0008152//metabolic process	GO:0004806//triglyceride lipase activity;GO:0005509//calcium ion binding	GO:0005615//extracellular space	ko01100//Metabolic pathways;ko04975//Fat digestion and absorption;ko04977//Vitamin digestion and absorption;ko00561//Glycerolipid metabolism;ko04972//Pancreatic secretion
Unigene20078_All	2381	6871	2908	164.9569	62.5364	-1.3993	Down	0	0	gi|432917467|ref|XP_004079523.1|	654.8	0.0	PREDICTED: alanine aminotransferase 2-like [Oryzias latipes]	gi|348500730|ref|XM_003437878.1|	353	3e-93	PREDICTED: Oreochromis niloticus alanine aminotransferase 1-like (LOC100703768), mRNA	sp|A4IFH5|ALAT1_BOVIN	433	7e-121	Alanine aminotransferase 1 OS=Bos taurus GN=GPT PE=1 SV=1	YDR111c	289	1e-77	COG0436	Aspartate/tyrosine/aromatic aminotransferase	K00814	4e-123	442	oaa:100089316	alanine transaminase [EC:2.6.1.2]	GO:0008652//cellular amino acid biosynthetic process;GO:0034641//cellular nitrogen compound metabolic process	GO:0004021//L-alanine:2-oxoglutarate aminotransferase activity	GO:0005829//cytosol	ko01100//Metabolic pathways;ko00250//Alanine, aspartate and glutamate metabolism
Unigene20167_All	2134	40901	3775	1095.5932	90.5776	-3.5964	Down	0	0	gi|348509583|ref|XP_003442327.1|	367.1	2e-99	PREDICTED: C-type lectin domain family 3 member A homolog [Oreochromis niloticus]	gi|348509582|ref|XM_003442279.1|	779	0.0	PREDICTED: Oreochromis niloticus C-type lectin domain family 3 member A homolog (LOC100690448), mRNA	sp|Q9EPW4|CLC3A_MOUSE	228	3e-59	C-type lectin domain family 3 member A OS=Mus musculus GN=Clec3a PE=2 SV=1	--	--	--	--	--	K12589	4e-37	157	ecb:100065722	exosome complex component RRP42	-	-	-	ko03018//RNA degradation
Unigene20189_All	345	3791	1097	628.1227	162.8117	-1.9478	Down	0	0	gi|344278178|ref|XP_003410873.1|	54.3	2e-06	PREDICTED: complement factor H-like [Loxodonta africana]	--	--	--	--	sp|Q03591|FHR1_HUMAN	73.6	1e-13	Complement factor H-related protein 1 OS=Homo sapiens GN=CFHR1 PE=1 SV=2	--	--	--	--	--	K04004	3e-13	73.6	bta:280816	complement factor H	-	-	-	ko05150//Staphylococcus aureus infection;ko04610//Complement and coagulation cascades
Unigene20382_All	311	13829	35571	2541.7931	5856.4407	1.2042	Up	0	0	gi|27529694|dbj|BAC53788.1|	191.8	8e-48	carboxypeptidase A1 [Paralichthys olivaceus]	gi|27529693|dbj|AB099301.1|	339	5e-90	Paralichthys olivaceus CPA1 mRNA for carboxypeptidase A1, partial cds	sp|P15085|CBPA1_HUMAN	157	4e-39	Carboxypeptidase A1 OS=Homo sapiens GN=CPA1 PE=1 SV=2	YHR132c	48.9	2e-06	COG2866	Predicted carboxypeptidase	K08779	7e-43	172	dre:246092	carboxypeptidase A1 [EC:3.4.17.1]	GO:0006508//proteolysis	GO:0004181//metallocarboxypeptidase activity;GO:0008270//zinc ion binding	-	ko04972//Pancreatic secretion;ko04974//Protein digestion and absorption
Unigene20538_All	3122	7981	3588	146.1283	58.8461	-1.3122	Down	0	0	gi|348541467|ref|XP_003458208.1|	1372.5	0.0	PREDICTED: HHIP-like protein 1-like [Oreochromis niloticus]	gi|348541466|ref|XM_003458160.1|	1388	0.0	PREDICTED: Oreochromis niloticus HHIP-like protein 1-like (LOC100700421), mRNA	sp|Q14DK5|HIPL1_MOUSE	1060	0.0	HHIP-like protein 1 OS=Mus musculus GN=Hhipl1 PE=2 SV=1	slr1608	98.6	6e-20	COG2133	Glucose/sorbosone dehydrogenases	K06231	6e-77	290	xla:380097	hedgehog interacting protein	GO:0005975//carbohydrate metabolic process	GO:0016901//oxidoreductase activity, acting on the CH-OH group of donors, quinone or similar compound as acceptor;GO:0005044//scavenger receptor activity;GO:0048038//quinone binding	GO:0016020//membrane	ko05217//Basal cell carcinoma;ko04340//Hedgehog signaling pathway;ko05200//Pathways in cancer
Unigene20675_All	396	27342	99416	3946.7980	12854.6178	1.7035	Up	0	0	gi|326885712|gb|AEA08592.1|	103.2	3e-21	trypsinogen H1_3a2 [Dissostichus mawsoni] >gi|326885737|gb|AEA08616.1| trypsinogen H2_3a1 [Dissostichus mawsoni]	gi|6815044|dbj|AB029752.2|	165	2e-37	Paralichthys olivaceus mRNA for trypsinogen 3, complete cds	sp|P70059|TRY2_XENLA	91.7	4e-19	Trypsin OS=Xenopus laevis PE=2 SV=1	VC1649	47.8	5e-06	COG5640	Secreted trypsin-like serine protease	K01312	7e-19	92.4	xtr:548509	trypsin [EC:3.4.21.4]	GO:0006508//proteolysis	GO:0004252//serine-type endopeptidase activity	-	ko04972//Pancreatic secretion;ko04974//Protein digestion and absorption;ko05164//Influenza A;ko04080//Neuroactive ligand-receptor interaction
Unigene20677_All	1375	5611	14617	233.2638	544.3192	1.2225	Up	0	0	gi|348509492|ref|XP_003442282.1|	724.2	0.0	PREDICTED: eukaryotic translation initiation factor 3 subunit M-like isoform 1 [Oreochromis niloticus]	gi|112421602|gb|BT028339.1|	1631	0.0	Gasterosteus aculeatus clone CNB192-F10 mRNA sequence	sp|Q7T3B0|EIF3M_DANRE	691	0.0	Eukaryotic translation initiation factor 3 subunit M OS=Danio rerio GN=eif3m PE=2 SV=2	--	--	--	--	--	K15030	0.0	691	dre:334626	translation initiation factor 3 subunit M	GO:0006413//translational initiation	GO:0005515//protein binding;GO:0016787//hydrolase activity;GO:0003743//translation initiation factor activity	GO:0005852//eukaryotic translation initiation factor 3 complex	--
Unigene20679_All	628	14613	50741	1330.1161	4137.1136	1.6371	Up	0	0	gi|410904409|ref|XP_003965684.1|	244.6	2e-63	PREDICTED: fatty acid-binding protein 10-A, liver basic-like [Takifugu rubripes]	gi|358251542|gb|JN833581.1|	710	0.0	Epinephelus coioides fatty acid binding protein 10 (FABP10) mRNA, complete cds	sp|Q9I8L5|FA10A_DANRE	207	1e-53	Fatty acid-binding protein 10-A, liver basic OS=Danio rerio GN=fabp10a PE=1 SV=1	--	--	--	--	--	K08755	4e-28	124	xtr:100487630	fatty acid-binding protein 6, ileal (gastrotropin)	GO:0006810//transport	GO:0032052//bile acid binding;GO:0005215//transporter activity	GO:0005737//cytoplasm	ko03320//PPAR signaling pathway
Unigene20713_All	678	7325	2980	617.5722	225.0529	-1.4563	Down	0	0	gi|158517832|ref|NP_035473.2|	143.3	9e-33	protein transport protein Sec61 subunit gamma isoform 1 [Mus musculus] >gi|148708715|gb|EDL40662.1| mCG7641, isoform CRA_b [Mus musculus]	gi|32441715|gb|AY258259.1|	295	1e-76	Harpagifer antarcticus SEC61 gamma (Sec61 gamma) mRNA, complete cds	sp|P60060|SC61G_MOUSE	137	2e-32	Protein transport protein Sec61 subunit gamma OS=Mus musculus GN=Sec61g PE=2 SV=1	SPAC4G8.02c	77.0	3e-14	COG2443	Preprotein translocase subunit Sss1	K07342	5e-32	137	ptr:387278	protein transport protein SEC61 subunit gamma and related proteins	GO:0006412//translation;GO:0002479//antigen processing and presentation of exogenous peptide antigen via MHC class I, TAP-dependent;GO:0006614//SRP-dependent cotranslational protein targeting to membrane	GO:0015450//P-P-bond-hydrolysis-driven protein transmembrane transporter activity	GO:0030176//integral to endoplasmic reticulum membrane	ko04141//Protein processing in endoplasmic reticulum;ko03060//Protein export;ko04145//Phagosome;ko05110//Vibrio cholerae infection
Unigene20731_All	816	2528	11570	177.0911	726.0078	2.0355	Up	0	0	gi|410930119|ref|XP_003978446.1|	125.9	2e-27	PREDICTED: complement C1q-like protein 4-like [Takifugu rubripes]	gi|295792257|gb|GU982535.1|	365	2e-97	Epinephelus coioides complement C1q-like adipose specific protein mRNA, partial cds	sp|Q8CFR0|C1QL2_MOUSE	77.4	3e-14	Complement C1q-like protein 2 OS=Mus musculus GN=C1ql2 PE=1 SV=1	--	--	--	--	--	K03986	3e-07	56.2	bta:534961	complement C1q subcomponent subunit A	-	-	-	ko05150//Staphylococcus aureus infection;ko05322//Systemic lupus erythematosus;ko04610//Complement and coagulation cascades;ko05133//Pertussis;ko05142//Chagas disease (American trypanosomiasis);ko05020//Prion diseases
Unigene20761_All	1578	2750	200	99.6175	6.4896	-3.9402	Down	0	0	gi|317419643|emb|CBN81680.1|	709.9	0.0	Glucose-6-phosphatase [Dicentrarchus labrax]	gi|310877458|gb|HQ317736.1|	1433	0.0	Lateolabrax japonicus glucose-6-phosphatase mRNA, complete cds	sp|Q19KA1|G6PC_FELCA	471	2e-132	Glucose-6-phosphatase OS=Felis catus GN=G6PC PE=2 SV=1	--	--	--	--	--	K01084	3e-172	605	dre:563180	glucose-6-phosphatase [EC:3.1.3.9]	GO:0008152//metabolic process	GO:0004346//glucose-6-phosphatase activity	GO:0016020//membrane	ko01100//Metabolic pathways;ko00010//Glycolysis / Gluconeogenesis;ko00500//Starch and sucrose metabolism;ko04920//Adipocytokine signaling pathway;ko00052//Galactose metabolism;ko04910//Insulin signaling pathway;ko04973//Carbohydrate digestion and absorption
Unigene20782_All	1951	1141	6735	33.4301	176.7577	2.4026	Up	0	0	gi|348524895|ref|XP_003449958.1|	1051.6	0.0	PREDICTED: T-complex protein 1 subunit alpha-like [Oreochromis niloticus]	gi|348524894|ref|XM_003449910.1|	2064	0.0	PREDICTED: Oreochromis niloticus T-complex protein 1 subunit alpha-like (LOC100707907), mRNA	sp|Q9W790|TCPA_PALPA	962	0.0	T-complex protein 1 subunit alpha OS=Paleosuchus palpebrosus GN=TCP1 PE=2 SV=1	SPBC12D12.03	689	0.0	COG0459	Chaperonin GroEL (HSP60 family)	K09493	0.0	1022	dre:30477	T-complex protein 1 subunit alpha	GO:0006457//protein folding;GO:0070121//Kupffer's vesicle development	GO:0005524//ATP binding;GO:0051082//unfolded protein binding	GO:0005737//cytoplasm	--
Unigene20806_All	761	25895	69896	1945.0961	4702.8999	1.2737	Up	0	0	gi|6815047|dbj|BAA82369.2|	438.3	1e-121	elastase 3 precursor [Paralichthys olivaceus]	gi|6815046|dbj|AB029757.2|	674	0.0	Paralichthys olivaceus mRNA for elastase 3 precursor, complete cds	sp|Q7M3E1|CTRC_BOVIN	330	3e-90	Chymotrypsin-C OS=Bos taurus GN=CTRC PE=1 SV=2	mlr3307	78.6	1e-14	COG5640	Secreted trypsin-like serine protease	K01346	6e-99	360	dre:334304	pancreatic elastase II [EC:3.4.21.71]	GO:0006508//proteolysis	GO:0004252//serine-type endopeptidase activity	-	ko04972//Pancreatic secretion;ko04974//Protein digestion and absorption
Unigene20833_All	454	2298	395	289.3370	44.5491	-2.6993	Down	0	0	--	--	--	--	--	--	--	--	--	--	--	--	--	--	--	--	--	--	--	--	--	--	-	-	-	--
Unigene20844_All	2849	9917	33664	198.9746	605.0222	1.6044	Up	0	0	gi|348529271|ref|XP_003452137.1|	1230.3	0.0	PREDICTED: polyadenylate-binding protein 1-like [Oreochromis niloticus]	gi|112420937|gb|BT027754.1|	2718	0.0	Gasterosteus aculeatus clone CNB09-F04 mRNA sequence	sp|Q9EPH8|PABP1_RAT	1139	0.0	Polyadenylate-binding protein 1 OS=Rattus norvegicus GN=Pabpc1 PE=2 SV=1	YCL011c	94.0	1e-18	COG0724	RNA-binding proteins (RRM domain)	K13126	0.0	1167	dre:606498	polyadenylate-binding protein	GO:0006413//translational initiation;GO:0007507//heart development;GO:0045727//positive regulation of translation;GO:0048255//mRNA stabilization;GO:2000623//negative regulation of nuclear-transcribed mRNA catabolic process, nonsense-mediated decay;GO:0000289//nuclear-transcribed mRNA poly(A) tail shortening;GO:0000398//mRNA splicing, via spliceosome;GO:0006378//mRNA polyadenylation	GO:0008022//protein C-terminus binding;GO:0000166//nucleotide binding;GO:0008143//poly(A) RNA binding;GO:0008494//translation activator activity	GO:0005829//cytosol;GO:0071013//catalytic step 2 spliceosome;GO:0010494//cytoplasmic stress granule	ko03013//RNA transport;ko03018//RNA degradation;ko03015//mRNA surveillance pathway
Unigene20864_All	1058	14559	3601	786.6032	174.2752	-2.1743	Down	0	0	gi|212276144|ref|NP_001131027.1|	287.0	1e-75	glutathione peroxidase 3 (plasma) precursor [Danio rerio]	gi|237507237|gb|FJ826525.1|	549	1e-153	Perca flavescens glutathione peroxidase 3 mRNA, partial cds	sp|Q4AEH4|GPX3_MACFU	254	2e-67	Glutathione peroxidase 3 OS=Macaca fuscata fuscata GN=GPX3 PE=2 SV=2	CAC1549	113	6e-25	COG0386	Glutathione peroxidase	K00432	1e-76	286	dre:798788	glutathione peroxidase [EC:1.11.1.9]	GO:0051289//protein homotetramerization	GO:0004602//glutathione peroxidase activity;GO:0008430//selenium binding	GO:0005615//extracellular space	ko00590//Arachidonic acid metabolism;ko00480//Glutathione metabolism;ko05014//Amyotrophic lateral sclerosis (ALS);ko05016//Huntington's disease
Unigene20871_All	2041	10230	25504	286.5118	639.8282	1.1591	Up	0	0	gi|348526794|ref|XP_003450904.1|	394.8	9e-108	PREDICTED: hypothetical protein LOC100696199 [Oreochromis niloticus]	gi|410910047|ref|XM_003968453.1|	101	1e-17	PREDICTED: Takifugu rubripes uncharacterized LOC101076129 (LOC101076129), mRNA	sp|O46409|APOA4_PIG	61.2	8e-09	Apolipoprotein A-IV OS=Sus scrofa GN=APOA4 PE=2 SV=1	--	--	--	--	--	K08760	2e-09	65.1	gga:395780	apolipoprotein A-IV	GO:0044699;GO:0044237//cellular metabolic process;GO:0006629//lipid metabolic process;GO:0050789//regulation of biological process	-	-	ko04975//Fat digestion and absorption;ko04977//Vitamin digestion and absorption
Unigene20901_All	1291	9285	233	411.1170	9.2412	-5.4753	Down	0	0	gi|223635234|sp|A1Z0M0.2|HEPC_LARCR	153.3	2e-35	RecName: Full=Hepcidin; Flags: Precursor >gi|158358729|gb|ABL96317.2| hepcidin precursor [Larimichthys crocea] >gi|182702145|gb|ACB98724.1| hepcidin [Larimichthys crocea]	gi|182702144|gb|EU443735.1|	385	1e-103	Larimichthys crocea hepcidin gene, complete cds	sp|A1Z0M0|HEPC_LARCR	153	9e-37	Hepcidin OS=Larimichthys crocea GN=hamp PE=1 SV=2	--	--	--	--	--	--	--	--	--	--	-	-	-	--
Unigene20905_All	1085	13773	37733	725.6190	1780.6955	1.2952	Up	0	0	gi|408906104|emb|CCK73157.1|	613.2	7e-174	40S ribosomal protein SA [Dicentrarchus labrax]	gi|48476438|gb|AY550956.1|	1294	0.0	Sparus aurata 40S ribosomal protein Sa-like protein mRNA, complete cds	sp|Q4QY71|RSSA_SPAAU	602	3e-172	40S ribosomal protein SA OS=Sparus aurata GN=rpsa PE=2 SV=2	SPBC685.06	331	2e-90	COG0052	Ribosomal protein S2	K02998	8e-163	573	dre:394027	small subunit ribosomal protein SAe	GO:0000184//nuclear-transcribed mRNA catabolic process, nonsense-mediated decay;GO:0006415//translational termination;GO:0006413//translational initiation;GO:0000028//ribosomal small subunit assembly;GO:0000447//endonucleolytic cleavage in ITS1 to separate SSU-rRNA from 5.8S rRNA and LSU-rRNA from tricistronic rRNA transcript (SSU-rRNA, 5.8S rRNA, LSU-rRNA);GO:0016337//cell-cell adhesion;GO:00064…	GO:0043236//laminin binding;GO:0043022//ribosome binding;GO:0005055//laminin receptor activity;GO:0003735//structural constituent of ribosome	GO:0005604//basement membrane;GO:0043025//neuronal cell body;GO:0030686//90S preribosome;GO:0005886//plasma membrane;GO:0005634//nucleus;GO:0022627//cytosolic small ribosomal subunit	ko03010//Ribosome
Unigene20919_All	545	13940	32052	1462.0966	3011.3186	1.0424	Up	0	0	gi|164691027|dbj|BAF98696.1|	218.0	1e-55	ribosomal protein LP1 [Solea senegalensis]	gi|164691026|dbj|AB374984.1|	628	1e-177	Solea senegalensis RPLP1 mRNA for ribosomal protein LP1, complete cds	sp|P18660|RLA1_CHICK	187	9e-48	60S acidic ribosomal protein P1 OS=Gallus gallus GN=RPLP1 PE=3 SV=1	SPCP1E11.09c	117	9e-27	COG2058	Ribosomal protein L12E/L44/L45/RPP1/RPP2	K02942	2e-51	201	dre:336719	large subunit ribosomal protein LP1	GO:0006414//translational elongation	GO:0003735//structural constituent of ribosome	GO:0022625//cytosolic large ribosomal subunit	ko03010//Ribosome
Unigene20936_All	959	6116	1799	364.5513	96.0529	-1.9242	Down	0	0	gi|229367034|gb|ACQ58497.1|	264.2	6e-69	Epididymal secretory protein E1 precursor [Anoplopoma fimbria]	gi|306922109|dbj|AB490959.1|	422	1e-114	Sebastes schlegelii mRNA, clone: BRF 35-H5, induced by treatment of Con A/PMA	sp|Q9DGJ3|NPC2_DANRE	225	1e-58	Epididymal secretory protein E1 OS=Danio rerio GN=npc2 PE=2 SV=1	--	--	--	--	--	K13443	4e-58	225	dre:282673	Niemann-Pick C2 protein	GO:0009615//response to virus;GO:0033344//cholesterol efflux;GO:0032367//intracellular cholesterol transport;GO:0042632//cholesterol homeostasis;GO:0008203//cholesterol metabolic process	GO:0019899//enzyme binding;GO:0015485//cholesterol binding	GO:0005764//lysosome;GO:0005576//extracellular region;GO:0005783//endoplasmic reticulum	ko04142//Lysosome
Unigene20951_All	1909	4704	585	140.8547	15.6909	-3.1662	Down	0	0	gi|343459057|gb|AEM37687.1|	397.1	1e-108	cysteine dioxygenase [Epinephelus bruneus]	gi|343459056|gb|JN216942.1|	783	0.0	Epinephelus bruneus clone JKJRRC001_18-B01-T3 cysteine dioxygenase mRNA, partial cds	sp|Q6NWZ9|CDO1_DANRE	357	7e-98	Cysteine dioxygenase type 1 OS=Danio rerio GN=cdo1 PE=2 SV=1	--	--	--	--	--	K00456	2e-97	357	dre:393714	cysteine dioxygenase [EC:1.13.11.20]	GO:0055114//oxidation-reduction process;GO:0007595//lactation;GO:0045471//response to ethanol;GO:0033762//response to glucagon stimulus;GO:0019452//L-cysteine catabolic process to taurine;GO:0051384//response to glucocorticoid stimulus;GO:0042412//taurine biosynthetic process;GO:0051591//response to cAMP;GO:0043200//response to amino acid stimulus	GO:0017172//cysteine dioxygenase activity;GO:0008198//ferrous iron binding	GO:0005829//cytosol	ko01100//Metabolic pathways;ko00270//Cysteine and methionine metabolism;ko00430//Taurine and hypotaurine metabolism
Unigene22423_All	2276	9427	3151	236.7615	70.8882	-1.7398	Down	0	0	gi|348524104|ref|XP_003449563.1|	801.6	0.0	PREDICTED: isocitrate dehydrogenase [NADP] cytoplasmic-like [Oreochromis niloticus]	gi|348524103|ref|XM_003449515.1|	1465	0.0	PREDICTED: Oreochromis niloticus isocitrate dehydrogenase [NADP] cytoplasmic-like (LOC100690661), mRNA	sp|Q9Z2K8|IDHC_MICOH	732	0.0	Isocitrate dehydrogenase [NADP] cytoplasmic OS=Microtus ochrogaster GN=IDH1 PE=3 SV=1	AGc3429	568	1e-161	COG0538	Isocitrate dehydrogenases	K00031	0.0	783	dre:100006589	isocitrate dehydrogenase [EC:1.1.1.42]	GO:0006099//tricarboxylic acid cycle;GO:0006102//isocitrate metabolic process	GO:0051287//NAD binding;GO:0004450//isocitrate dehydrogenase (NADP+) activity;GO:0000287//magnesium ion binding	-	ko01100//Metabolic pathways;ko00020//Citrate cycle (TCA cycle);ko00480//Glutathione metabolism;ko04146//Peroxisome
Unigene22621_All	3107	299	8851	5.5010	145.8643	4.7288	Up	0	0	gi|348542310|ref|XP_003458628.1|	1632.5	0.0	PREDICTED: dimethylglycine dehydrogenase, mitochondrial [Oreochromis niloticus]	gi|348542309|ref|XM_003458580.1|	2218	0.0	PREDICTED: Oreochromis niloticus dimethylglycine dehydrogenase (DMGDH), mRNA	sp|Q63342|M2GD_RAT	1342	0.0	Dimethylglycine dehydrogenase, mitochondrial OS=Rattus norvegicus GN=Dmgdh PE=1 SV=1	SMa1483_1	341	5e-93	COG0665	Glycine/D-amino acid oxidases (deaminating)	K00315	0.0	1380	xtr:100492188	dimethylglycine dehydrogenase [EC:1.5.8.4]	GO:0006579//amino-acid betaine catabolic process;GO:0055114//oxidation-reduction process;GO:0006546//glycine catabolic process;GO:0042426//choline catabolic process	GO:0004047//aminomethyltransferase activity;GO:0005542//folic acid binding;GO:0050660//flavin adenine dinucleotide binding;GO:0047865//dimethylglycine dehydrogenase activity	GO:0005739//mitochondrion	ko01100//Metabolic pathways;ko00260//Glycine, serine and threonine metabolism
Unigene22778_All	2173	8202	128	215.7595	3.0161	-6.1606	Down	0	0	gi|348503994|ref|XP_003439547.1|	943.3	0.0	PREDICTED: hydroxymethylglutaryl-CoA synthase, cytoplasmic-like [Oreochromis niloticus]	gi|112419882|gb|BT026699.1|	1495	0.0	Gasterosteus aculeatus clone CEC45-B05 mRNA sequence	sp|P23228|HMCS1_CHICK	829	0.0	Hydroxymethylglutaryl-CoA synthase, cytoplasmic OS=Gallus gallus GN=HMGCS1 PE=1 SV=1	SPAC4F8.14c	428	2e-119	COG3425	3-hydroxy-3-methylglutaryl CoA synthase	K01641	0.0	869	dre:394060	hydroxymethylglutaryl-CoA synthase [EC:2.3.3.10]	GO:0046690//response to tellurium ion;GO:0071372//cellular response to follicle-stimulating hormone stimulus;GO:0001101//response to acid;GO:0009645//response to low light intensity stimulus;GO:0001889//liver development;GO:0007420//brain development;GO:0008584//male gonad development;GO:0014074//response to purine-containing compound;GO:0071397//cellular response to cholesterol;GO:0042493//respo…	GO:0008144//drug binding;GO:0004421//hydroxymethylglutaryl-CoA synthase activity;GO:0016853//isomerase activity;GO:0043177//organic acid binding;GO:0042803//protein homodimerization activity	GO:0005829//cytosol;GO:0005730//nucleolus;GO:0005886//plasma membrane	ko01100//Metabolic pathways;ko00900//Terpenoid backbone biosynthesis;ko00650//Butanoate metabolism;ko00072//Synthesis and degradation of ketone bodies;ko00280//Valine, leucine and isoleucine degradation;ko03320//PPAR signaling pathway
Unigene22800_All	1926	9770	105	289.9667	2.7915	-6.6987	Down	0	0	--	--	--	--	--	--	--	--	--	--	--	--	--	--	--	--	--	--	--	--	--	--	-	-	-	--
Unigene22925_All	6369	1343	4947	12.0535	39.7712	1.7223	Up	0	0	gi|348508195|ref|XP_003441640.1|	598.2	1e-168	PREDICTED: tsukushin-like [Oreochromis niloticus]	gi|348508194|ref|XM_003441592.1|	664	0.0	PREDICTED: Oreochromis niloticus tsukushin-like (LOC100709047), mRNA	sp|Q58A48|TSK_DANRE	412	5e-114	Tsukushin OS=Danio rerio GN=tsku PE=2 SV=2	alr0124_1	68.9	1e-10	COG4886	Leucine-rich repeat (LRR) protein	K08130	2e-113	412	dre:325958	tsukushi (leucine-rich repeat-containing protein 54)	GO:0021952//central nervous system projection neuron axonogenesis;GO:0021537//telencephalon development	-	-	--
Unigene23031_All	2758	5078	2223	105.2466	41.2708	-1.3506	Down	0	0	gi|221047997|gb|ACL98106.1|	558.9	5e-157	CCAAT/enhancer-binding protein beta 2 [Epinephelus coioides]	gi|401663957|dbj|AB665244.1|	1277	0.0	Oplegnathus fasciatus mRNA for CCAAT enhancer-binding protein beta 2, complete cds	sp|Q05826|CEBPB_CHICK	171	1e-41	CCAAT/enhancer-binding protein beta OS=Gallus gallus GN=CEBPB PE=2 SV=1	--	--	--	--	--	K10048	3e-85	317	dre:140814	CCAAT/enhancer binding protein (C/EBP), beta	GO:0044763;GO:0006355//regulation of transcription, DNA-dependent;GO:0009617//response to bacterium;GO:0044707;GO:0044030//regulation of DNA methylation;GO:0032502//developmental process	GO:0003700//sequence-specific DNA binding transcription factor activity;GO:0005488//binding	-	ko05152//Tuberculosis;ko05202//Transcriptional misregulation in cancer
Unigene23072_All	964	2105	234	124.8202	12.4290	-3.3281	Down	0	0	gi|348537582|ref|XP_003456272.1|	334.0	7e-90	PREDICTED: mesencephalic astrocyte-derived neurotrophic factor-like [Oreochromis niloticus]	gi|116745351|gb|DQ887349.1|	581	1e-162	Lithognathus mormyrus clone lmos9p06a09 mRNA sequence	sp|P55145|MANF_HUMAN	279	7e-75	Mesencephalic astrocyte-derived neurotrophic factor OS=Homo sapiens GN=MANF PE=1 SV=3	--	--	--	--	--	K13190	2e-68	259	gga:770664	RNA-binding protein 15	GO:0002014//vasoconstriction of artery involved in ischemic response to lowering of systemic arterial blood pressure;GO:0071542//dopaminergic neuron differentiation;GO:0006986//response to unfolded protein	GO:0008083//growth factor activity	GO:0005615//extracellular space;GO:0048471//perinuclear region of cytoplasm	--
Unigene23135_All	1249	4587	896	209.9308	36.7319	-2.5148	Down	0	0	gi|348539708|ref|XP_003457331.1|	235.3	5e-60	PREDICTED: lactose-binding lectin l-2-like [Oreochromis niloticus]	gi|115501474|dbj|AB274524.1|	220	1e-53	Verasper variegatus VVL-4 mRNA for serum lectin isoform 4, complete cds	sp|Q90WJ8|AJL2_ANGJA	123	7e-28	Lactose-binding lectin l-2 OS=Anguilla japonica GN=l-2 PE=1 SV=2	--	--	--	--	--	K06794	4e-20	99.8	acs:100567173	chondroitin sulfate proteoglycan 3 (neurocan)	-	-	-	ko04145//Phagosome;ko05152//Tuberculosis
Unigene23159_All	2397	1386	21	33.0526	0.4486	-6.2032	Down	0	0	gi|410923200|ref|XP_003975070.1|	847.8	0.0	PREDICTED: endothelial lipase-like [Takifugu rubripes]	gi|348527229|ref|XM_003451074.1|	763	0.0	PREDICTED: Oreochromis niloticus endothelial lipase-like (LOC100710519), mRNA	sp|Q9Y5X9|LIPE_HUMAN	591	3e-168	Endothelial lipase OS=Homo sapiens GN=LIPG PE=1 SV=1	--	--	--	--	--	K01046	0.0	725	dre:393096	triacylglycerol lipase [EC:3.1.1.3]	GO:0006629//lipid metabolic process	GO:0004465//lipoprotein lipase activity	GO:0005576//extracellular region	ko01100//Metabolic pathways;ko00561//Glycerolipid metabolism;ko00592//alpha-Linolenic acid metabolism;ko00564//Glycerophospholipid metabolism
Unigene23333_All	1988	997	6724	28.6674	173.1846	2.5948	Up	0	0	gi|348541309|ref|XP_003458129.1|	621.7	4e-176	PREDICTED: ribose-phosphate pyrophosphokinase 2-like isoform 1 [Oreochromis niloticus]	gi|432850518|ref|XM_004066745.1|	1201	0.0	PREDICTED: Oryzias latipes ribose-phosphate pyrophosphokinase 2-like, transcript variant 1 (LOC101173845), mRNA	sp|Q5R8F8|PRPS2_PONAB	594	3e-169	Ribose-phosphate pyrophosphokinase 2 OS=Pongo abelii GN=PRPS2 PE=2 SV=1	SPCC1620.06c	430	5e-120	COG0462	Phosphoribosylpyrophosphate synthetase	K00948	7e-170	598	tgu:100228162	ribose-phosphate pyrophosphokinase [EC:2.7.6.1]	GO:0031100//organ regeneration;GO:0006015//5-phosphoribose 1-diphosphate biosynthetic process;GO:0006167//AMP biosynthetic process;GO:0016310//phosphorylation	GO:0043531//ADP binding;GO:0019003//GDP binding;GO:0005524//ATP binding;GO:0000287//magnesium ion binding;GO:0016301//kinase activity;GO:0004749//ribose phosphate diphosphokinase activity;GO:0042803//protein homodimerization activity;GO:0016208//AMP binding;GO:0030246//carbohydrate binding	GO:0002189//ribose phosphate diphosphokinase complex	ko01100//Metabolic pathways;ko00030//Pentose phosphate pathway;ko00230//Purine metabolism
Unigene23411_All	901	7857	3080	498.4732	175.0346	-1.5099	Down	0	0	gi|348527022|ref|XP_003451018.1|	194.5	5e-48	PREDICTED: protein transport protein Sec61 subunit beta-like [Oreochromis niloticus]	gi|348527021|ref|XM_003450970.1|	438	1e-119	PREDICTED: Oreochromis niloticus protein transport protein Sec61 subunit beta-like (LOC100704710), mRNA	sp|Q5RB31|SC61B_PONAB	166	6e-41	Protein transport protein Sec61 subunit beta OS=Pongo abelii GN=SEC61B PE=3 SV=3	--	--	--	--	--	K09481	1e-44	180	dre:791986	protein transport protein SEC61 subunit beta	GO:0006412//translation;GO:0002479//antigen processing and presentation of exogenous peptide antigen via MHC class I, TAP-dependent;GO:0030433//ER-associated protein catabolic process;GO:0000060//protein import into nucleus, translocation;GO:0030970//retrograde protein transport, ER to cytosol;GO:0006614//SRP-dependent cotranslational protein targeting to membrane	GO:0015450//P-P-bond-hydrolysis-driven protein transmembrane transporter activity;GO:0043022//ribosome binding;GO:0048408//epidermal growth factor binding	GO:0016021//integral to membrane;GO:0031205//endoplasmic reticulum Sec complex	ko04141//Protein processing in endoplasmic reticulum;ko03060//Protein export;ko04145//Phagosome;ko05110//Vibrio cholerae infection
Unigene23472_All	2605	1029474	510303	22590.0642	10030.4048	-1.1713	Down	0	0	gi|229359392|emb|CAM96032.1|	1420.6	0.0	transferrin [Larimichthys crocea]	gi|229359391|emb|AM709639.1|	4855	0.0	Pseudosciaena crocea mRNA for transferrin (tf gene)	sp|P79819|TRFE_ORYLA	1085	0.0	Serotransferrin OS=Oryzias latipes GN=tf PE=3 SV=1	--	--	--	--	--	K14736	0.0	649	mgp:100125333	transferrin	GO:0006879//cellular iron ion homeostasis;GO:0006826//iron ion transport	GO:0008199//ferric iron binding	GO:0005576//extracellular region	ko04978//Mineral absorption
Unigene23524_All	1977	42861	9733	1239.2686	252.0798	-2.2975	Down	0	0	gi|410908093|ref|XP_003967525.1|	676.8	0.0	PREDICTED: malate dehydrogenase-like [Takifugu rubripes]	gi|348512716|ref|XM_003443841.1|	854	0.0	PREDICTED: Oreochromis niloticus malate dehydrogenase-like (LOC100712095), mRNA	--	--	--	--	PAB1791	256	1e-67	COG2055	Malate/L-lactate dehydrogenases	--	--	--	--	--	GO:0055114//oxidation-reduction process	GO:0016491//oxidoreductase activity	-	--
Unigene23900_All	727	532827	100276	41894.9449	7062.5357	-2.5685	Down	0	0	gi|169154134|emb|CAM96031.1|	317.0	5e-85	chemotaxin [Larimichthys crocea]	gi|169154133|emb|AM709638.1|	1176	0.0	Pseudosciaena crocea mRNA for chemotaxin (lect2 gene)	sp|O88803|LECT2_MOUSE	150	3e-36	Leukocyte cell-derived chemotaxin-2 OS=Mus musculus GN=Lect2 PE=1 SV=1	--	--	--	--	--	--	--	--	--	--	-	-	-	--
Unigene23935_All	1287	2064	123	91.6729	4.8936	-4.2275	Down	0	0	gi|348537686|ref|XP_003456324.1|	704.9	0.0	PREDICTED: dnaJ homolog subfamily B member 11-like [Oreochromis niloticus]	gi|76593962|gb|DQ199619.1|	1203	0.0	Paralichthys olivaceus DnaJ-like subfamily B member 11 (Hsp40B11) mRNA, complete cds	sp|Q5RAJ6|DJB11_PONAB	626	3e-179	DnaJ homolog subfamily B member 11 OS=Pongo abelii GN=DNAJB11 PE=2 SV=1	YNL064c	183	6e-46	COG0484	DnaJ-class molecular chaperone with C-terminal Zn finger domain	K09517	0.0	643	dre:386709	DnaJ homolog subfamily B member 11	GO:0006987//activation of signaling protein activity involved in unfolded protein response;GO:0016556//mRNA modification;GO:0006457//protein folding	GO:0051082//unfolded protein binding	GO:0005788//endoplasmic reticulum lumen;GO:0005634//nucleus	ko04141//Protein processing in endoplasmic reticulum
Unigene23947_All	1640	22672	133229	790.2342	4159.6136	2.3961	Up	0	0	gi|432913194|ref|XP_004078952.1|	460.3	1e-127	PREDICTED: alpha-2-HS-glycoprotein-like [Oryzias latipes]	gi|463432927|gb|GAFZ01043142.1|	281	5e-72	TSA: Anolis carolinensis comp23113_c0_seq1 transcribed RNA sequence	sp|P80191|FETUA_RABIT	159	2e-38	Alpha-2-HS-glycoprotein (Fragment) OS=Oryctolagus cuniculus GN=AHSG PE=1 SV=2	--	--	--	--	--	K09188	1e-07	58.5	dgr:Dgri_GH17848	histone-lysine N-methyltransferase MLL3 [EC:2.1.1.43]	GO:0050789//regulation of biological process;GO:0044699	-	-	ko00310//Lysine degradation;ko04114//Oocyte meiosis;ko04320//Dorso-ventral axis formation;ko04914//Progesterone-mediated oocyte maturation
Unigene23949_All	1312	2149	394	93.6294	15.3766	-2.6062	Down	0	0	gi|432903493|ref|XP_004077157.1|	573.9	6e-162	PREDICTED: inorganic pyrophosphatase-like [Oryzias latipes]	gi|348528992|ref|XM_003451951.1|	932	0.0	PREDICTED: Oreochromis niloticus inorganic pyrophosphatase-like (LOC100700216), mRNA	sp|Q4R543|IPYR_MACFA	444	3e-124	Inorganic pyrophosphatase OS=Macaca fascicularis GN=PPA1 PE=2 SV=2	YBR011c	300	3e-81	COG0221	Inorganic pyrophosphatase	K01507	7e-154	544	dre:550531	inorganic pyrophosphatase [EC:3.6.1.1]	GO:0006796//phosphate-containing compound metabolic process	GO:0004427//inorganic diphosphatase activity;GO:0000287//magnesium ion binding	GO:0005737//cytoplasm	ko00190//Oxidative phosphorylation
Unigene23957_All	881	231	2215	14.9881	128.7348	3.1025	Up	0	0	gi|410902558|ref|XP_003964761.1|	83.6	1e-14	PREDICTED: dynamin-2-like isoform 4 [Takifugu rubripes]	gi|348509226|ref|XM_003442104.1|	194	5e-46	PREDICTED: Oreochromis niloticus dynamin-2-like, transcript variant 4 (LOC100710480), mRNA	sp|P39052|DYN2_RAT	77.0	5e-14	Dynamin-2 OS=Rattus norvegicus GN=Dnm2 PE=1 SV=1	--	--	--	--	--	K01528	3e-15	82.8	dre:559334	dynamin GTPase [EC:3.6.5.5]	GO:0060026//convergent extension;GO:0006897//endocytosis	GO:0005525//GTP binding;GO:0005543//phospholipid binding;GO:0003924//GTPase activity	GO:0005874//microtubule	ko04721//Synaptic vesicle cycle;ko04144//Endocytosis;ko04961//Endocrine and other factor-regulated calcium reabsorption;ko05100//Bacterial invasion of epithelial cells;ko04666//Fc gamma R-mediated phagocytosis
Unigene23963_All	840	6947	3211	472.7460	195.7308	-1.2722	Down	0	0	gi|429508163|gb|AFZ93888.1|	342.0	2e-92	complement component 8 alpha [Oplegnathus fasciatus]	gi|348531771|ref|XM_003453334.1|	204	5e-49	PREDICTED: Oreochromis niloticus complement component C8 alpha chain-like (LOC100694264), mRNA	sp|P07357|CO8A_HUMAN	172	8e-43	Complement component C8 alpha chain OS=Homo sapiens GN=C8A PE=1 SV=2	--	--	--	--	--	K03997	9e-46	184	tgu:100225119	complement component 8 subunit alpha	-	-	-	ko05322//Systemic lupus erythematosus;ko04610//Complement and coagulation cascades;ko05020//Prion diseases;ko05146//Amoebiasis
Unigene23964_All	672	9506	27059	808.6086	2061.7715	1.3504	Up	0	0	gi|47606016|sp|Q7T3N2.3|RL15_MONAL	425.2	1e-117	RecName: Full=60S ribosomal protein L15 >gi|31322616|gb|AAP35257.1| ribosomal protein L15 [Monopterus albus]	gi|31322625|gb|AY249425.1|	1102	0.0	Siniperca kneri ribosomal protein L15 (rpl15) mRNA, complete cds	sp|Q7T3N2|RL15_MONAL	425	5e-119	60S ribosomal protein L15 OS=Monopterus albus GN=rpl15 PE=2 SV=3	SPAC1783.08c	306	2e-83	COG1632	Ribosomal protein L15E	K02877	4e-116	417	dre:445053	large subunit ribosomal protein L15e	GO:0006412//translation	GO:0003735//structural constituent of ribosome	GO:0022625//cytosolic large ribosomal subunit	ko03010//Ribosome
Unigene24077_All	550	12928	28906	1343.6262	2691.0600	1.0020	Up	0	0	gi|432961060|ref|XP_004086554.1|	78.2	2e-13	PREDICTED: pancreatic secretory trypsin inhibitor-like [Oryzias latipes]	--	--	--	--	sp|Q8CAC8|ISK10_MOUSE	62.4	6e-10	Serine protease inhibitor Kazal-type 10 OS=Mus musculus GN=Spink10 PE=2 SV=1	--	--	--	--	--	K06254	2e-06	52.0	phu:Phum_PHUM498630	agrin	-	GO:0030414//peptidase inhibitor activity;GO:0005515//protein binding	-	ko04512//ECM-receptor interaction
Unigene24109_All	1084	6510	15781	343.2903	745.4239	1.1186	Up	0	0	gi|410905151|ref|XP_003966055.1|	508.8	1e-142	PREDICTED: chymotrypsin-like protease CTRL-1-like [Takifugu rubripes]	gi|295792333|gb|GU982573.1|	1059	0.0	Epinephelus coioides chymotrypsinogen mRNA, complete cds	sp|P40313|CTRL_HUMAN	342	1e-93	Chymotrypsin-like protease CTRL-1 OS=Homo sapiens GN=CTRL PE=2 SV=1	VC1200	115	1e-25	COG5640	Secreted trypsin-like serine protease	K09632	5e-128	457	dre:447843	chymotrypsin-like protease [EC:3.4.21.-]	GO:0006508//proteolysis	GO:0004252//serine-type endopeptidase activity	-	ko04972//Pancreatic secretion;ko04974//Protein digestion and absorption
Unigene24116_All	551	1143	11191	118.5781	1039.9570	3.1326	Up	0	0	--	--	--	--	--	--	--	--	--	--	--	--	--	--	--	--	--	--	--	--	--	--	-	-	-	--
Unigene24120_All	1162	6740	27391	331.5611	1206.9793	1.8641	Up	0	0	gi|432884751|ref|XP_004074570.1|	528.9	1e-148	PREDICTED: ribosome biogenesis protein NSA2 homolog [Oryzias latipes]	gi|112421982|gb|BT028719.1|	1059	0.0	Gasterosteus aculeatus clone CNB288-E04 mRNA sequence	sp|O95478|NSA2_HUMAN	508	7e-144	Ribosome biogenesis protein NSA2 homolog OS=Homo sapiens GN=NSA2 PE=1 SV=1	SPCP1E11.08	361	2e-99	COG2007	Ribosomal protein S8E	K14842	2e-146	519	dre:321769	ribosome biogenesis protein NSA2	GO:0006364//rRNA processing	-	GO:0005730//nucleolus;GO:0030529//ribonucleoprotein complex	--
Unigene24138_All	2756	9993	2108	207.2652	39.1642	-2.4039	Down	0	0	gi|348535964|ref|XP_003455467.1|	773.1	0.0	PREDICTED: nucleobindin-2-like [Oreochromis niloticus]	gi|348535963|ref|XM_003455419.1|	1146	0.0	PREDICTED: Oreochromis niloticus nucleobindin-2-like (LOC100704555), mRNA	sp|P80303|NUCB2_HUMAN	528	3e-149	Nucleobindin-2 OS=Homo sapiens GN=NUCB2 PE=1 SV=2	aq_1006	55.5	5e-07	COG0419	ATPase involved in DNA repair	K12385	1e-86	322	isc:IscW_ISCW020300	Niemann-Pick C1 protein	-	GO:0005509//calcium ion binding	-	ko04142//Lysosome;ko03040//Spliceosome
Unigene24159_All	970	1876	7099	110.5531	374.7344	1.7611	Up	0	0	gi|229365812|gb|ACQ57886.1|	471.9	2e-131	Guanidinoacetate N-methyltransferase [Anoplopoma fimbria]	gi|348523116|ref|XM_003449022.1|	825	0.0	PREDICTED: Oreochromis niloticus guanidinoacetate N-methyltransferase-like (LOC100693706), mRNA	sp|Q71N41|GAMT_DANRE	447	2e-125	Guanidinoacetate N-methyltransferase OS=Danio rerio GN=gamt PE=2 SV=2	--	--	--	--	--	K00542	6e-125	447	dre:796865	guanidinoacetate N-methyltransferase [EC:2.1.1.2]	GO:0006601//creatine biosynthetic process;GO:0032259//methylation	GO:0030731//guanidinoacetate N-methyltransferase activity	-	ko01100//Metabolic pathways;ko00260//Glycine, serine and threonine metabolism;ko00330//Arginine and proline metabolism
Unigene24166_All	2734	4781	11499	99.9609	215.3573	1.1073	Up	0	0	gi|410917808|ref|XP_003972378.1|	1349.7	0.0	PREDICTED: eukaryotic translation initiation factor 3 subunit B-like [Takifugu rubripes]	gi|348537077|ref|XM_003455974.1|	2660	0.0	PREDICTED: Oreochromis niloticus eukaryotic translation initiation factor 3, subunit B (EIF3B), mRNA	sp|A7MB16|EIF3B_BOVIN	1256	0.0	Eukaryotic translation initiation factor 3 subunit B OS=Bos taurus GN=EIF3B PE=2 SV=1	SPAC25G10.08_2	400	5e-111	COG5354	Uncharacterized protein, contains Trp-Asp (WD) repeat	K03253	0.0	1266	dre:796380	translation initiation factor 3 subunit B	GO:0006446//regulation of translational initiation	GO:0032947//protein complex scaffold;GO:0003743//translation initiation factor activity;GO:0000166//nucleotide binding	GO:0005852//eukaryotic translation initiation factor 3 complex;GO:0005829//cytosol	ko03013//RNA transport
Unigene25702_All	1501	8192	26046	311.9745	888.5020	1.5099	Up	0	0	gi|221048081|gb|ACL98148.1|	407.9	7e-112	muscle-specific beta 1 integrin binding protein 2 [Epinephelus coioides] >gi|326535739|gb|ADZ76536.1| muscle-specific beta 1 integrin binding protein 2 [Epinephelus coioides]	gi|221048080|gb|FJ438524.1|	1047	0.0	Epinephelus coioides muscle-specific beta 1 integrin binding protein 2 mRNA, complete cds	sp|Q9NPI5|NRK2_HUMAN	272	1e-72	Nicotinamide riboside kinase 2 OS=Homo sapiens GN=NMRK2 PE=1 SV=1	SPBC11B10.10c	129	1e-29	COG5262	Histone H2A	K10524	9e-92	338	dre:386710	nicotinamide riboside kinase [EC:2.7.1.22]	GO:0007517//muscle organ development;GO:0007045//cell-substrate adherens junction assembly;GO:0007229//integrin-mediated signaling pathway;GO:0070831//basement membrane assembly	-	-	ko00760//Nicotinate and nicotinamide metabolism
Unigene25797_All	3284	1243	5872	21.6360	91.5548	2.0812	Up	0	0	gi|229367730|gb|ACQ58845.1|	251.9	1e-64	Ribonuclease UK114 [Anoplopoma fimbria]	gi|410904868|ref|XM_003965865.1|	357	2e-94	PREDICTED: Takifugu rubripes ribonuclease UK114-like (LOC101061859), mRNA	sp|P80601|UK114_CAPHI	212	5e-54	Ribonuclease UK114 OS=Capra hircus GN=HRSP12 PE=1 SV=3	lin0837	126	3e-28	COG0251	Putative translation initiation inhibitor, yjgF family	K02908	3e-06	55.5	mgp:100547212	large subunit ribosomal protein L30e	-	-	-	ko03010//Ribosome
Unigene25830_All	1212	17666	45399	833.1926	1917.9697	1.2029	Up	0	0	gi|229365772|gb|ACQ57866.1|	579.3	1e-163	Carboxypeptidase A1 precursor [Anoplopoma fimbria]	gi|222088029|gb|FJ426156.1|	948	0.0	Epinephelus coioides carboxypeptidase A mRNA, partial cds	sp|P15085|CBPA1_HUMAN	454	2e-127	Carboxypeptidase A1 OS=Homo sapiens GN=CPA1 PE=1 SV=2	YHR132c	124	3e-28	COG2866	Predicted carboxypeptidase	K08779	4e-128	458	mdo:100618537	carboxypeptidase A1 [EC:3.4.17.1]	GO:0006508//proteolysis	GO:0004181//metallocarboxypeptidase activity;GO:0008270//zinc ion binding	-	ko04972//Pancreatic secretion;ko04974//Protein digestion and absorption
Unigene25837_All	1304	6866	27960	300.9789	1097.8870	1.8670	Up	0	0	gi|326535729|gb|ADZ76531.1|	506.9	9e-142	elastase 1 precursor, partial [Epinephelus coioides]	gi|326535728|gb|HQ207655.1|	946	0.0	Epinephelus coioides elastase 1 precursor, mRNA, partial cds	sp|Q7SIG3|ELA1_SALSA	384	2e-106	Elastase-1 OS=Salmo salar PE=1 SV=1	VC1649	103	9e-22	COG5640	Secreted trypsin-like serine protease	K01326	1e-115	417	dre:445032	pancreatic elastase I [EC:3.4.21.36]	GO:0006508//proteolysis	GO:0004252//serine-type endopeptidase activity	-	--
Unigene26023_All	3330	2208	339	37.9022	5.2126	-2.8622	Down	0	0	gi|225703904|gb|ACO07798.1|	23.9	9e-87	Coatomer subunit zeta-1 [Oncorhynchus mykiss]	gi|410901652|ref|XM_003964261.1|	674	0.0	PREDICTED: Takifugu rubripes coatomer subunit zeta-2-like (LOC101073669), mRNA	sp|Q5R5F2|COPZ1_PONAB	270	2e-71	Coatomer subunit zeta-1 OS=Pongo abelii GN=COPZ1 PE=2 SV=1	SPCC576.07	117	1e-25	COG5541	Vesicle coat complex COPI, zeta subunit	K02604	7e-40	167	cbr:CBG02998	origin recognition complex subunit 2	GO:0006810//transport	-	-	ko04142//Lysosome;ko04110//Cell cycle
Unigene26030_All	2350	2288	323	55.6542	7.0377	-2.9833	Down	0	0	gi|432853485|ref|XP_004067730.1|	416.4	3e-114	PREDICTED: vesicle-trafficking protein SEC22b-B-like isoform 1 [Oryzias latipes]	gi|348527677|ref|XM_003451298.1|	882	0.0	PREDICTED: Oreochromis niloticus vesicle-trafficking protein SEC22b-B-like, transcript variant 1 (LOC100705437), mRNA	sp|Q7SXP0|S22BB_DANRE	411	3e-114	Vesicle-trafficking protein SEC22b-B OS=Danio rerio GN=sec22bb PE=2 SV=1	SPBC2A9.08c	166	2e-40	COG5143	Synaptobrevin/VAMP-like protein	K08517	1e-113	411	dre:327277	vesicle transport protein SEC22	GO:0016192//vesicle-mediated transport;GO:0015031//protein transport	-	GO:0000139//Golgi membrane;GO:0005789//endoplasmic reticulum membrane;GO:0033116//endoplasmic reticulum-Golgi intermediate compartment membrane;GO:0016021//integral to membrane	ko05134//Legionellosis;ko04145//Phagosome;ko04130//SNARE interactions in vesicular transport
Unigene26136_All	1804	5734	67	181.6900	1.9017	-6.5780	Down	0	0	gi|348526870|ref|XP_003450942.1|	672.2	0.0	PREDICTED: farnesyl pyrophosphate synthase-like [Oreochromis niloticus]	gi|410905700|ref|XM_003966281.1|	862	0.0	PREDICTED: Takifugu rubripes farnesyl pyrophosphate synthase-like (LOC101065291), mRNA	sp|P08836|FPPS_CHICK	453	5e-127	Farnesyl pyrophosphate synthase OS=Gallus gallus GN=FDPS PE=1 SV=2	SPAC6F12.13c	334	3e-91	COG0142	Geranylgeranyl pyrophosphate synthase	K00787	5e-170	598	dre:552997	farnesyl diphosphate synthase [EC:2.5.1.1 2.5.1.10]	GO:0016114//terpenoid biosynthetic process;GO:0008654//phospholipid biosynthetic process	GO:0004659//prenyltransferase activity	-	ko01100//Metabolic pathways;ko00900//Terpenoid backbone biosynthesis;ko05164//Influenza A;ko05166//HTLV-I infection
Unigene26177_All	2160	23777	104555	629.2354	2478.5011	1.9778	Up	0	0	gi|348528696|ref|XP_003451852.1|	872.8	0.0	PREDICTED: cathepsin F-like [Oreochromis niloticus]	gi|112420108|gb|BT026925.1|	1366	0.0	Gasterosteus aculeatus clone CFW103-B10 mRNA sequence	sp|Q9UBX1|CATF_HUMAN	437	6e-122	Cathepsin F OS=Homo sapiens GN=CTSF PE=1 SV=1	AF1946_2	77.0	1e-13	COG4870	Cysteine protease	K01373	0.0	712	dre:565588	cathepsin F [EC:3.4.22.41]	GO:0006508//proteolysis	GO:0004869//cysteine-type endopeptidase inhibitor activity;GO:0008234//cysteine-type peptidase activity	-	ko04142//Lysosome
Unigene26197_All	3326	4832	1997	83.0452	30.7435	-1.4336	Down	0	0	gi|317419785|emb|CBN81821.1|	812.0	0.0	Thioredoxin domain-containing protein 5 [Dicentrarchus labrax]	gi|348512089|ref|XM_003443528.1|	1098	0.0	PREDICTED: Oreochromis niloticus thioredoxin domain-containing protein 5-like (LOC100695118), mRNA	sp|Q91W90|TXND5_MOUSE	554	4e-157	Thioredoxin domain-containing protein 5 OS=Mus musculus GN=Txndc5 PE=1 SV=2	SPAC17H9.14c	133	2e-30	COG0526	Thiol-disulfide isomerase and thioredoxins	K13984	4e-163	576	gga:420867	thioredoxin domain-containing protein 5	GO:0006662//glycerol ether metabolic process;GO:0055114//oxidation-reduction process;GO:0006892//post-Golgi vesicle-mediated transport;GO:0045454//cell redox homeostasis;GO:0016044//cellular membrane organization;GO:0043066//negative regulation of apoptotic process	GO:0009055//electron carrier activity;GO:0016853//isomerase activity;GO:0015035//protein disulfide oxidoreductase activity	GO:0043202//lysosomal lumen;GO:0005788//endoplasmic reticulum lumen	ko04141//Protein processing in endoplasmic reticulum
Unigene26205_All	1800	1898	32	60.2745	0.9103	-6.0491	Down	0	0	gi|432885880|ref|XP_004074802.1|	770.8	0.0	PREDICTED: argininosuccinate synthase-like [Oryzias latipes]	gi|112420304|gb|BT027121.1|	1241	0.0	Gasterosteus aculeatus clone CFW176-G07 mRNA sequence	sp|Q66I24|ASSY_DANRE	734	0.0	Argininosuccinate synthase OS=Danio rerio GN=ass1 PE=2 SV=1	TM1780	481	2e-135	COG0137	Argininosuccinate synthase	K01940	0.0	734	dre:447864	argininosuccinate synthase [EC:6.3.4.5]	GO:0000050//urea cycle;GO:0071400//cellular response to oleic acid;GO:0001822//kidney development;GO:0071549//cellular response to dexamethasone stimulus;GO:0071356//cellular response to tumor necrosis factor;GO:0010046//response to mycotoxin;GO:0007568//aging;GO:0071242//cellular response to ammonium ion;GO:0007494//midgut development;GO:0060416//response to growth hormone stimulus;GO:0006526//a…	GO:0015643//toxic substance binding;GO:0004055//argininosuccinate synthase activity;GO:0005524//ATP binding	GO:0070852//cell body fiber;GO:0005764//lysosome;GO:0005741//mitochondrial outer membrane;GO:0005783//endoplasmic reticulum;GO:0005634//nucleus;GO:0043204//perikaryon	ko01100//Metabolic pathways;ko00330//Arginine and proline metabolism;ko00250//Alanine, aspartate and glutamate metabolism
Unigene26264_All	5183	10259	2274	113.1445	22.4650	-2.3324	Down	0	0	gi|38639030|gb|AAR25689.1|	877.9	0.0	class I helical cytokine receptor number 26 [Tetraodon nigroviridis]	gi|348504286|ref|XM_003439645.1|	601	1e-167	PREDICTED: Oreochromis niloticus interleukin-6 receptor subunit beta-like (LOC100706260), mRNA	sp|P40189|IL6RB_HUMAN	484	8e-136	Interleukin-6 receptor subunit beta OS=Homo sapiens GN=IL6ST PE=1 SV=2	--	--	--	--	--	K05060	2e-168	594	dre:100006778	interleukin 6 signal transducer	GO:0007165//signal transduction;GO:0048522//positive regulation of cellular process	GO:0004896//cytokine receptor activity	GO:0016020//membrane;GO:0044464//cell part	ko04060//Cytokine-cytokine receptor interaction;ko04630//Jak-STAT signaling pathway
Unigene26274_All	2445	4381	11999	102.4246	251.2837	1.2948	Up	0	0	gi|348509534|ref|XP_003442303.1|	812.0	0.0	PREDICTED: aspartate aminotransferase, mitochondrial-like [Oreochromis niloticus]	gi|348509533|ref|XM_003442255.1|	1366	0.0	PREDICTED: Oreochromis niloticus aspartate aminotransferase, mitochondrial-like (LOC100706906), mRNA	sp|P05202|AATM_MOUSE	684	0.0	Aspartate aminotransferase, mitochondrial OS=Mus musculus GN=Got2 PE=1 SV=1	SPBC725.01	438	2e-122	COG1448	Aspartate/tyrosine/aromatic aminotransferase	K14455	0.0	736	dre:406688	aspartate aminotransferase, mitochondrial [EC:2.6.1.1]	GO:0006107//oxaloacetate metabolic process;GO:0015908//fatty acid transport;GO:0006533//aspartate catabolic process;GO:0019551//glutamate catabolic process to 2-oxoglutarate;GO:0006532//aspartate biosynthetic process;GO:0045471//response to ethanol;GO:0019550//glutamate catabolic process to aspartate	GO:0004069//L-aspartate:2-oxoglutarate aminotransferase activity;GO:0005543//phospholipid binding;GO:0080130//L-phenylalanine:2-oxoglutarate aminotransferase activity;GO:0019899//enzyme binding;GO:0016212//kynurenine-oxoglutarate transaminase activity;GO:0016597//amino acid binding;GO:0042803//protein homodimerization activity;GO:0030170//pyridoxal phosphate binding	GO:0043234//protein complex;GO:0005743//mitochondrial inner membrane;GO:0009986//cell surface;GO:0005759//mitochondrial matrix;GO:0005886//plasma membrane;GO:0043204//perikaryon	ko01100//Metabolic pathways;ko04975//Fat digestion and absorption;ko00270//Cysteine and methionine metabolism;ko00330//Arginine and proline metabolism;ko00400//Phenylalanine, tyrosine and tryptophan biosynthesis;ko00360//Phenylalanine metabolism;ko00350//Tyrosine metabolism;ko00250//Alanine, aspartate and glutamate metabolism
Unigene26354_All	1114	1147	8877	58.8556	408.0178	2.7934	Up	0	0	gi|348539065|ref|XP_003457010.1|	259.2	2e-67	PREDICTED: cytochrome c oxidase subunit 4 isoform 2, mitochondrial-like [Oreochromis niloticus]	gi|432864532|ref|XM_004070291.1|	174	6e-40	PREDICTED: Oryzias latipes cytochrome c oxidase subunit 4 isoform 2, mitochondrial-like (LOC101172078), mRNA	sp|P80971|COX42_THUOB	249	1e-65	Cytochrome c oxidase subunit 4 isoform 2, mitochondrial OS=Thunnus obesus PE=1 SV=2	--	--	--	--	--	K02263	3e-58	226	dre:393776	cytochrome c oxidase subunit 4	-	-	-	ko01100//Metabolic pathways;ko05012//Parkinson's disease;ko00190//Oxidative phosphorylation;ko05010//Alzheimer's disease;ko04260//Cardiac muscle contraction;ko05016//Huntington's disease
Unigene26463_All	967	9382	23535	554.5986	1246.1944	1.1680	Up	0	0	gi|401782364|dbj|BAM36699.1|	229.2	2e-58	pancreatic progenitor cell differentiation and proliferation factor-B [Oplegnathus fasciatus]	gi|401782363|dbj|AB665443.1|	759	0.0	Oplegnathus fasciatus PPDPF-B mRNA for pancreatic progenitor cell differentiation and proliferation factor-B, complete cds	sp|Q6PBI2|PDPFB_DANRE	182	1e-45	Pancreatic progenitor cell differentiation and proliferation factor B OS=Danio rerio GN=ppdpfb PE=3 SV=1	--	--	--	--	--	--	--	--	--	--	GO:0031017//exocrine pancreas development;GO:0001708//cell fate specification;GO:0008283//cell proliferation	-	-	--
Unigene26595_All	650	1974	303	173.5976	23.8686	-2.8626	Down	0	0	gi|326433145|gb|EGD78715.1|	58.5	2e-07	hypothetical protein PTSG_01695 [Salpingoeca sp. ATCC 50818]	gi|432925907|ref|XM_004080725.1|	182	1e-42	PREDICTED: Oryzias latipes ADP-ribosylation factor 1-like (LOC101155726), mRNA	sp|Q6ZRP5|YD019_HUMAN	49.3	7e-06	Putative uncharacterized protein FLJ46204 OS=Homo sapiens PE=5 SV=2	--	--	--	--	--	--	--	--	--	--	-	-	-	--
Unigene26768_All	2366	2348	523	56.7274	11.3184	-2.3254	Down	0	0	gi|348538026|ref|XP_003456493.1|	1186.8	0.0	PREDICTED: ATP-binding cassette sub-family E member 1 [Oreochromis niloticus]	gi|348538025|ref|XM_003456445.1|	2385	0.0	PREDICTED: Oreochromis niloticus ATP-binding cassette, sub-family E (OABP), member 1 (ABCE1), mRNA	sp|P61222|ABCE1_MOUSE	1098	0.0	ATP-binding cassette sub-family E member 1 OS=Mus musculus GN=Abce1 PE=2 SV=1	YDR091c	851	0.0	COG1245	Predicted ATPase, RNase L inhibitor (RLI) homolog	K06174	0.0	1118	dre:406324	ATP-binding cassette, sub-family E, member 1	GO:0009615//response to virus;GO:0006401//RNA catabolic process;GO:0006200//ATP catabolic process;GO:0019048//virus-host interaction	GO:0046872//metal ion binding;GO:0009055//electron carrier activity;GO:0051539//4 iron, 4 sulfur cluster binding;GO:0005524//ATP binding;GO:0008428//ribonuclease inhibitor activity;GO:0016887//ATPase activity	GO:0005739//mitochondrion	--
Unigene26891_All	3232	2200	7336	38.9100	116.2214	1.5787	Up	0	0	gi|317419336|emb|CBN81373.1|	1764.2	0.0	Eukaryotic translation initiation factor 3 subunit C [Dicentrarchus labrax]	gi|410895918|ref|XM_003961398.1|	2637	0.0	PREDICTED: Takifugu rubripes eukaryotic translation initiation factor 3 subunit C-like (LOC101078446), mRNA	sp|Q6PFQ2|EIF3C_DANRE	1613	0.0	Eukaryotic translation initiation factor 3 subunit C OS=Danio rerio GN=eif3c PE=1 SV=1	YDR170c	52.0	7e-06	COG5307	SEC7 domain proteins	K03252	0.0	1613	dre:334234	translation initiation factor 3 subunit C	GO:0006413//translational initiation	GO:0031369//translation initiation factor binding;GO:0003743//translation initiation factor activity	GO:0005852//eukaryotic translation initiation factor 3 complex;GO:0005829//cytosol	ko03013//RNA transport
Unigene27123_All	892	3717	1279	238.1977	73.4182	-1.6979	Down	0	0	gi|432908392|ref|XP_004077842.1|	458.4	2e-127	PREDICTED: trypsin-like [Oryzias latipes]	gi|56318690|emb|CR636498.2|	472	1e-129	Tetraodon nigroviridis full-length cDNA	sp|P08426|TRY3_RAT	330	2e-90	Cationic trypsin-3 OS=Rattus norvegicus GN=Try3 PE=2 SV=1	mlr3307	112	1e-24	COG5640	Secreted trypsin-like serine protease	K01312	4e-92	338	mdo:100010059	trypsin [EC:3.4.21.4]	-	GO:0008236//serine-type peptidase activity	-	ko04972//Pancreatic secretion;ko04974//Protein digestion and absorption;ko05164//Influenza A;ko04080//Neuroactive ligand-receptor interaction
Unigene27133_All	2186	4916	1103	128.5498	25.8359	-2.3149	Down	0	0	gi|317419882|emb|CBN81918.1|	733.8	0.0	Translocating chain-associated membrane protein 1-like 1 [Dicentrarchus labrax]	gi|348511949|ref|XM_003443458.1|	1475	0.0	PREDICTED: Oreochromis niloticus translocating chain-associated membrane protein 1-like 1-like (LOC100699822), mRNA	sp|Q6DED0|TR1L1_XENLA	560	4e-159	Translocating chain-associated membrane protein 1-like 1 OS=Xenopus laevis GN=tram1l1 PE=2 SV=1	YHL003c	54.7	7e-07	COG5058	Protein transporter of the TRAM (translocating chain-associating membrane) superfamily, longevity assurance factor	K14010	1e-179	630	dre:266757	translocating chain-associated membrane protein 1	GO:0015031//protein transport	-	GO:0016021//integral to membrane;GO:0005789//endoplasmic reticulum membrane	ko04141//Protein processing in endoplasmic reticulum
Unigene27151_All	389	4343	17056	638.1901	2245.0481	1.8147	Up	0	0	gi|229367360|gb|ACQ58660.1|	164.1	1e-39	40S ribosomal protein S21 [Anoplopoma fimbria]	gi|124300828|dbj|AB291575.1|	392	1e-106	Solea senegalensis rpS21 mRNA for ribosomal protein S21, complete cds	sp|Q90YQ2|RS21_ICTPU	161	3e-40	40S ribosomal protein S21 OS=Ictalurus punctatus GN=rps21 PE=3 SV=1	--	--	--	--	--	K02971	2e-40	164	oaa:100073507	small subunit ribosomal protein S21e	GO:0000184//nuclear-transcribed mRNA catabolic process, nonsense-mediated decay;GO:0006415//translational termination;GO:0006413//translational initiation;GO:0000447//endonucleolytic cleavage in ITS1 to separate SSU-rRNA from 5.8S rRNA and LSU-rRNA from tricistronic rRNA transcript (SSU-rRNA, 5.8S rRNA, LSU-rRNA);GO:0006414//translational elongation;GO:0000461//endonucleolytic cleavage to generat…	GO:0047485//protein N-terminus binding;GO:0043022//ribosome binding;GO:0003735//structural constituent of ribosome	GO:0022627//cytosolic small ribosomal subunit	ko03010//Ribosome
Unigene27191_All	1503	9137	4985	347.4997	169.8260	-1.0330	Down	0	0	gi|348502965|ref|XP_003439037.1|	352.8	2e-95	PREDICTED: cellular nucleic acid-binding protein-like [Oreochromis niloticus]	gi|348502964|ref|XM_003438989.1|	1945	0.0	PREDICTED: Oreochromis niloticus cellular nucleic acid-binding protein-like (LOC100709667), mRNA	sp|Q3T0Q6|CNBP_BOVIN	265	3e-70	Cellular nucleic acid-binding protein OS=Bos taurus GN=CNBP PE=2 SV=1	SPAC13D6.02c	129	1e-29	COG5082	Arginine methyltransferase-interacting protein, contains RING Zn-finger	K09250	5e-89	328	dre:326846	cellular nucleic acid-binding protein	-	GO:0008270//zinc ion binding;GO:0003676//nucleic acid binding	-	--
Unigene27242_All	2005	4601	480	131.1740	12.2581	-3.4197	Down	0	0	gi|348505761|ref|XP_003440429.1|	332.4	5e-89	PREDICTED: ADP-ribosylation factor 5-like [Oreochromis niloticus]	gi|348505760|ref|XM_003440381.1|	502	1e-138	PREDICTED: Oreochromis niloticus ADP-ribosylation factor 5-like (LOC100700167), mRNA	sp|Q3SZF2|ARF4_BOVIN	321	3e-87	ADP-ribosylation factor 4 OS=Bos taurus GN=ARF4 PE=2 SV=3	YDL192w	280	9e-75	COG1100	GTPase SAR1 and related small G proteins	K07939	2e-87	323	dre:334219	ADP-ribosylation factor 4	GO:0016192//vesicle-mediated transport;GO:0007264//small GTPase mediated signal transduction;GO:0015031//protein transport	GO:0005525//GTP binding;GO:0016787//hydrolase activity	GO:0005794//Golgi apparatus;GO:0005886//plasma membrane	--
Unigene27260_All	1240	9204	56	424.2919	2.3124	-7.5195	Down	0	0	gi|209735508|gb|ACI68623.1|	329.7	1e-88	Apolipoprotein A-IV precursor [Salmo salar]	gi|41469051|gb|AC146547.2|	268	6e-68	Gasterosteus aculeatus clone CH213-33E5, complete sequence	sp|P33621|APOA4_MACFA	129	1e-29	Apolipoprotein A-IV OS=Macaca fascicularis GN=APOA4 PE=2 SV=1	--	--	--	--	--	K08760	1e-65	251	dre:322543	apolipoprotein A-IV	GO:0006869//lipid transport;GO:0042157//lipoprotein metabolic process	GO:0008289//lipid binding	GO:0005576//extracellular region	ko04975//Fat digestion and absorption;ko04977//Vitamin digestion and absorption
Unigene27300_All	1648	4604	12471	159.6937	387.4736	1.2788	Up	0	0	gi|348530666|ref|XP_003452831.1|	38.9	0.0	PREDICTED: vitamin K-dependent protein C-like [Oreochromis niloticus]	gi|112420335|gb|BT027152.1|	547	1e-152	Gasterosteus aculeatus clone CFW186-B08 mRNA sequence	sp|Q9GLP2|PROC_PIG	419	7e-117	Vitamin K-dependent protein C OS=Sus scrofa GN=PROC PE=2 SV=1	VC1649	107	6e-23	COG5640	Secreted trypsin-like serine protease	K01344	5e-163	575	dre:393327	protein C (activated) [EC:3.4.21.69]	GO:0007596//blood coagulation	GO:0008236//serine-type peptidase activity	-	ko04610//Complement and coagulation cascades
Unigene27301_All	1060	3619	781	195.1608	37.7262	-2.3710	Down	0	0	gi|229365982|gb|ACQ57971.1|	359.8	1e-97	Signal peptidase complex catalytic subunit SEC11A [Anoplopoma fimbria]	gi|348500159|ref|XM_003437593.1|	1215	0.0	PREDICTED: Oreochromis niloticus signal peptidase complex catalytic subunit SEC11A-like (LOC100692935), mRNA	sp|Q5R9C7|SC11A_PONAB	354	2e-97	Signal peptidase complex catalytic subunit SEC11A OS=Pongo abelii GN=SEC11A PE=2 SV=1	SPBC1685.03	149	6e-36	COG0681	Signal peptidase I	K13280	2e-98	359	tgu:100190441	signal peptidase, endoplasmic reticulum-type [EC:3.4.-.-]	GO:0006412//translation;GO:0050796//regulation of insulin secretion;GO:0006465//signal peptide processing;GO:0006508//proteolysis;GO:0006112//energy reserve metabolic process;GO:0044281//small molecule metabolic process;GO:0006614//SRP-dependent cotranslational protein targeting to membrane	GO:0008236//serine-type peptidase activity	GO:0016021//integral to membrane;GO:0005789//endoplasmic reticulum membrane	ko03060//Protein export
Unigene27310_All	1798	832	6436	26.4511	183.2839	2.7927	Up	0	0	gi|410921776|ref|XP_003974359.1|	941.8	0.0	PREDICTED: aldehyde dehydrogenase family 9 member A1-like [Takifugu rubripes]	gi|112421167|gb|BT027930.1|	1390	0.0	Gasterosteus aculeatus clone CNB71-C11 mRNA sequence	sp|Q19A30|AL9A1_ORYLA	907	0.0	Aldehyde dehydrogenase family 9 member A1 OS=Oryzias latipes GN=aldh9A1 PE=2 SV=1	BMEI1382	489	6e-138	COG1012	NAD-dependent aldehyde dehydrogenases	K00149	0.0	887	dre:100005587	aldehyde dehydrogenase family 9 member A1 [EC:1.2.1.47 1.2.1.3]	GO:0055114//oxidation-reduction process;GO:0042445//hormone metabolic process;GO:0045329//carnitine biosynthetic process;GO:0006081//cellular aldehyde metabolic process;GO:0042136//neurotransmitter biosynthetic process;GO:0019285//glycine betaine biosynthetic process from choline	GO:0033737//1-pyrroline dehydrogenase activity;GO:0008802//betaine-aldehyde dehydrogenase activity;GO:0004028//3-chloroallyl aldehyde dehydrogenase activity;GO:0019145//aminobutyraldehyde dehydrogenase activity;GO:0047105//4-trimethylammoniobutyraldehyde dehydrogenase activity	GO:0005829//cytosol;GO:0005739//mitochondrion;GO:0005886//plasma membrane	ko01100//Metabolic pathways;ko00620//Pyruvate metabolism;ko00640//Propanoate metabolism;ko00380//Tryptophan metabolism;ko00071//Fatty acid metabolism;ko00280//Valine, leucine and isoleucine degradation;ko00010//Glycolysis / Gluconeogenesis;ko00053//Ascorbate and aldarate metabolism;ko00330//Arginine and proline metabolism;ko00561//Glycerolipid metabolism;ko00340//Histidine metabolism;ko00410//bet…
Unigene28850_All	3790	5514	2395	83.1644	32.3567	-1.3619	Down	0	0	gi|429508165|gb|AFZ93889.1|	244.2	4e-62	complement component 8 beta [Oplegnathus fasciatus]	gi|6429115|dbj|AB020962.1|	1098	0.0	Paralichthys olivaceus mRNA for complement component C8 beta, complete cds	sp|Q9PVW7|CO8B_PAROL	970	0.0	Complement component C8 beta chain OS=Paralichthys olivaceus GN=c8b PE=2 SV=1	--	--	--	--	--	K03998	0.0	705	dre:793127	complement component 8 subunit beta	GO:0006957//complement activation, alternative pathway;GO:0019835//cytolysis;GO:0006958//complement activation, classical pathway	-	GO:0005579//membrane attack complex;GO:0005576//extracellular region	ko05322//Systemic lupus erythematosus;ko04610//Complement and coagulation cascades;ko05020//Prion diseases;ko05146//Amoebiasis
Unigene28866_All	3570	54766	14915	876.9051	213.9208	-2.0353	Down	0	0	gi|410900870|ref|XP_003963919.1|	699.5	0.0	PREDICTED: cytochrome P450 3A40-like [Takifugu rubripes]	gi|336169678|gb|HQ738525.1|	442	1e-120	Micropogonias undulatus insulin-like growth factor binding protein 1 (IGFBP-1) mRNA, complete cds	sp|Q8AXY5|C356_FUNHE	488	3e-137	Cytochrome P450 3A56 OS=Fundulus heteroclitus GN=cyp3a56 PE=2 SV=1	BH0579	137	1e-31	COG2124	Cytochrome P450	K07424	8e-137	489	dre:553969	cytochrome P450, family 3, subfamily A [EC:1.14.14.1]	-	GO:0020037//heme binding;GO:0046872//metal ion binding;GO:0016705//oxidoreductase activity, acting on paired donors, with incorporation or reduction of molecular oxygen;GO:0004497//monooxygenase activity	-	ko01100//Metabolic pathways;ko00982//Drug metabolism - cytochrome P450;ko00830//Retinol metabolism;ko00980//Metabolism of xenobiotics by cytochrome P450;ko00591//Linoleic acid metabolism;ko00140//Steroid hormone biosynthesis;ko00983//Drug metabolism - other enzymes;ko04976//Bile secretion
Unigene28945_All	2320	132951	16266	3275.7702	358.9970	-3.1898	Down	0	0	gi|339744405|gb|AEJ91608.1|	786.9	0.0	angiotensinogen [Oplegnathus fasciatus]	gi|339744404|gb|HQ385324.1|	1907	0.0	Oplegnathus fasciatus angiotensinogen gene, complete cds	sp|P20757|ANGT_SHEEP	189	2e-47	Angiotensinogen OS=Ovis aries GN=AGT PE=1 SV=2	all0778	124	9e-28	COG4826	Serine protease inhibitor	K09821	9e-132	471	dre:322485	angiotensinogen	GO:0010951//negative regulation of endopeptidase activity;GO:0030162//regulation of proteolysis	GO:0004867//serine-type endopeptidase inhibitor activity	GO:0005615//extracellular space	ko04614//Renin-angiotensin system
Unigene28951_All	1103	19650	2034	1018.3495	94.4221	-3.4310	Down	0	0	gi|348527928|ref|XP_003451471.1|	77.8	1e-12	PREDICTED: hypothetical protein LOC100693548 [Oreochromis niloticus]	--	--	--	--	--	--	--	--	--	--	--	--	--	--	--	--	--	--	-	-	-	--
Unigene29110_All	1664	5655	59	194.2626	1.8155	-6.7415	Down	0	0	gi|348522586|ref|XP_003448805.1|	533.5	1e-149	PREDICTED: calumenin-A-like [Oreochromis niloticus]	gi|348522585|ref|XM_003448757.1|	210	2e-50	PREDICTED: Oreochromis niloticus calumenin-A-like (LOC100710507), mRNA	sp|B5X186|CALUA_SALSA	501	2e-141	Calumenin-A OS=Salmo salar GN=calua PE=2 SV=1	--	--	--	--	--	K12042	2e-06	54.7	xtr:394554	troponin C, skeletal muscle	GO:0030168//platelet activation;GO:0043086//negative regulation of catalytic activity;GO:0002576//platelet degranulation	GO:0005509//calcium ion binding;GO:0019899//enzyme binding;GO:0004857//enzyme inhibitor activity	GO:0033018//sarcoplasmic reticulum lumen;GO:0042470//melanosome;GO:0005576//extracellular region;GO:0005794//Golgi apparatus	ko04020//Calcium signaling pathway
Unigene29200_All	2061	1211	46	33.5874	1.1428	-4.8773	Down	0	0	gi|348509569|ref|XP_003442320.1|	220.3	3e-55	PREDICTED: cytochrome b5 type B-like [Oreochromis niloticus]	gi|348509568|ref|XM_003442272.1|	212	5e-51	PREDICTED: Oreochromis niloticus cytochrome b5 type B-like (LOC100711554), mRNA	sp|P00173|CYB5_RAT	166	2e-40	Cytochrome b5 OS=Rattus norvegicus GN=Cyb5a PE=1 SV=2	SPCC16A11.10c	103	9e-22	COG5274	Cytochrome b involved in lipid metabolism	K10595	3e-11	71.2	tad:TRIADDRAFT_56425	E3 ubiquitin-protein ligase HERC2 [EC:6.3.2.19]	GO:0019852//L-ascorbic acid metabolic process;GO:0046686//response to cadmium ion	GO:0004129//cytochrome-c oxidase activity;GO:0046872//metal ion binding;GO:0009055//electron carrier activity;GO:0019899//enzyme binding;GO:0020037//heme binding;GO:0004033//aldo-keto reductase (NADP) activity	GO:0005741//mitochondrial outer membrane;GO:0005789//endoplasmic reticulum membrane	ko03320//PPAR signaling pathway;ko00592//alpha-Linolenic acid metabolism;ko01040//Biosynthesis of unsaturated fatty acids;ko04120//Ubiquitin mediated proteolysis
Unigene29390_All	1971	1597	134	46.3157	3.4811	-3.7339	Down	0	0	gi|82780248|gb|ABB90404.1|	864.0	0.0	cytochrome P450 3A [Dicentrarchus labrax]	gi|82780247|gb|DQ268535.1|	1433	0.0	Dicentrarchus labrax cytochrome P450 3A mRNA, complete cds	sp|Q98T91|C340_ORYLA	816	0.0	Cytochrome P450 3A40 OS=Oryzias latipes GN=cyp3a40 PE=2 SV=1	BH0579	161	3e-39	COG2124	Cytochrome P450	K07424	0.0	685	dre:553969	cytochrome P450, family 3, subfamily A [EC:1.14.14.1]	GO:0055114//oxidation-reduction process;GO:0009410//response to xenobiotic stimulus	GO:0009055//electron carrier activity;GO:0005506//iron ion binding;GO:0020037//heme binding;GO:0070330//aromatase activity	GO:0005789//endoplasmic reticulum membrane	ko01100//Metabolic pathways;ko00982//Drug metabolism - cytochrome P450;ko00830//Retinol metabolism;ko00980//Metabolism of xenobiotics by cytochrome P450;ko00591//Linoleic acid metabolism;ko00140//Steroid hormone biosynthesis;ko00983//Drug metabolism - other enzymes;ko04976//Bile secretion
Unigene29450_All	3784	4259	307	64.3378	4.1542	-3.9530	Down	0	0	gi|348532909|ref|XP_003453948.1|	1139.8	0.0	PREDICTED: proline dehydrogenase 1, mitochondrial-like [Oreochromis niloticus]	gi|348532908|ref|XM_003453900.1|	1598	0.0	PREDICTED: Oreochromis niloticus proline dehydrogenase 1, mitochondrial-like (LOC100695866), mRNA	sp|Q9WU79|PROD_MOUSE	776	0.0	Proline dehydrogenase 1, mitochondrial OS=Mus musculus GN=Prodh PE=2 SV=2	SPCC70.03c	137	1e-31	COG0506	Proline dehydrogenase	K00318	0.0	868	xla:734536	proline dehydrogenase [EC:1.5.99.8]	GO:0006537//glutamate biosynthetic process;GO:0006562//proline catabolic process;GO:0055114//oxidation-reduction process	GO:0004657//proline dehydrogenase activity	-	ko01100//Metabolic pathways;ko00330//Arginine and proline metabolism
Unigene29540_All	1256	5190	15076	236.2042	614.6028	1.3796	Up	0	0	gi|410922403|ref|XP_003974672.1|	297.0	1e-78	PREDICTED: peptidyl-prolyl cis-trans isomerase-like [Takifugu rubripes]	gi|116488175|gb|DQ848936.1|	438	1e-119	Scophthalmus maximus clone kbc74 cyclophilin A mRNA, partial cds	sp|P54985|PPIA_BLAGE	283	6e-76	Peptidyl-prolyl cis-trans isomerase OS=Blattella germanica GN=CYPA PE=2 SV=1	YDR155c	235	1e-61	COG0652	Peptidyl-prolyl cis-trans isomerase (rotamase) - cyclophilin family	K09565	4e-79	295	bfo:BRAFLDRAFT_122621	peptidyl-prolyl isomerase F (cyclophilin D) [EC:5.2.1.8]	GO:0006457//protein folding;GO:0000413//protein peptidyl-prolyl isomerization	GO:0003755//peptidyl-prolyl cis-trans isomerase activity	-	ko05012//Parkinson's disease;ko05145//Toxoplasmosis;ko05016//Huntington's disease;ko04020//Calcium signaling pathway
Unigene29663_All	761	18143	41388	1362.8067	2784.7605	1.0310	Up	0	0	gi|5441865|dbj|BAA82368.1|	438.3	1e-121	elastase 2 precursor [Paralichthys olivaceus]	gi|48526105|gb|AY550946.1|	797	0.0	Sparus aurata elastase 2-like protein mRNA, partial cds	sp|Q7SIG3|ELA1_SALSA	362	5e-100	Elastase-1 OS=Salmo salar PE=1 SV=1	VC1649	85.5	9e-17	COG5640	Secreted trypsin-like serine protease	K01326	2e-101	368	dre:445282	pancreatic elastase I [EC:3.4.21.36]	GO:0006508//proteolysis	GO:0046872//metal ion binding;GO:0004252//serine-type endopeptidase activity	GO:0005576//extracellular region	--
Unigene29700_All	1617	18991	1526	671.3479	48.3217	-3.7963	Down	0	0	gi|348534555|ref|XP_003454767.1|	162.9	4e-38	PREDICTED: hypothetical protein LOC100693288 [Oreochromis niloticus]	gi|116745006|gb|DQ850749.1|	145	8e-31	Lithognathus mormyrus clone lithmor1119 mRNA sequence	--	--	--	--	--	--	--	--	--	--	--	--	--	--	-	-	-	--
Unigene29954_All	2267	50468	13456	1272.5486	303.9223	-2.0659	Down	0	0	gi|348517805|ref|XP_003446423.1|	864.8	0.0	PREDICTED: apolipoprotein B-100-like [Oreochromis niloticus]	gi|226731852|gb|FJ826530.1|	702	0.0	Perca flavescens apolipoprotein B mRNA, partial cds	sp|P04114|APOB_HUMAN	157	7e-38	Apolipoprotein B-100 OS=Homo sapiens GN=APOB PE=1 SV=2	--	--	--	--	--	K14462	2e-52	208	dre:566465	apolipoprotein B	-	-	-	ko04975//Fat digestion and absorption;ko04977//Vitamin digestion and absorption
Unigene30277_All	642	2646	529	235.5942	42.1909	-2.4813	Down	0	0	gi|223635234|sp|A1Z0M0.2|HEPC_LARCR	179.9	7e-44	RecName: Full=Hepcidin; Flags: Precursor >gi|158358729|gb|ABL96317.2| hepcidin precursor [Larimichthys crocea] >gi|182702145|gb|ACB98724.1| hepcidin [Larimichthys crocea]	gi|182702144|gb|EU443735.1|	664	0.0	Larimichthys crocea hepcidin gene, complete cds	sp|A1Z0M0|HEPC_LARCR	179	3e-45	Hepcidin OS=Larimichthys crocea GN=hamp PE=1 SV=2	--	--	--	--	--	--	--	--	--	--	-	-	-	--
Unigene30312_All	657	7879	26955	685.5128	2100.7387	1.6156	Up	0	0	gi|164691013|dbj|BAF98689.1|	204.5	3e-51	ribosomal protein L37 [Solea senegalensis]	gi|37779095|gb|AY190733.1|	561	1e-156	Pagrus major ribosomal protein L37 mRNA, complete cds	sp|P61928|RL37_RAT	197	1e-50	60S ribosomal protein L37 OS=Rattus norvegicus GN=Rpl37 PE=1 SV=2	SPCC1223.05c	130	1e-30	COG2126	Ribosomal protein L37E	K02922	2e-50	199	xtr:100135133	large subunit ribosomal protein L37e	GO:0006413//translational initiation;GO:0019083//viral transcription;GO:0006414//translational elongation;GO:0006415//translational termination;GO:0006614//SRP-dependent cotranslational protein targeting to membrane;GO:0000184//nuclear-transcribed mRNA catabolic process, nonsense-mediated decay	GO:0046872//metal ion binding;GO:0019843//rRNA binding;GO:0003735//structural constituent of ribosome	GO:0022625//cytosolic large ribosomal subunit	ko03010//Ribosome
Unigene30352_All	504	6186	23121	701.5994	2348.9520	1.7433	Up	0	0	gi|317418707|emb|CBN80745.1|	219.2	6e-56	60S acidic ribosomal protein P2 [Dicentrarchus labrax]	gi|295792323|gb|GU982568.1|	617	1e-173	Epinephelus coioides 60S acidic ribosomal protein large P2 mRNA, complete cds	sp|P05387|RLA2_HUMAN	174	6e-44	60S acidic ribosomal protein P2 OS=Homo sapiens GN=RPLP2 PE=1 SV=1	SPBP8B7.06	136	2e-32	COG2058	Ribosomal protein L12E/L44/L45/RPP1/RPP2	K02943	7e-49	192	dre:335629	large subunit ribosomal protein LP2	GO:0006414//translational elongation	GO:0003735//structural constituent of ribosome	GO:0005840//ribosome	ko03010//Ribosome
Unigene30405_All	893	9077	34661	581.0328	1987.4110	1.7742	Up	0	0	gi|348542419|ref|XP_003458682.1|	412.1	1e-113	PREDICTED: elongation factor 1-beta-like [Oreochromis niloticus]	gi|348542418|ref|XM_003458634.1|	521	1e-144	PREDICTED: Oreochromis niloticus elongation factor 1-beta-like (LOC100701054), mRNA	sp|Q6DET9|EF1B_XENTR	370	2e-102	Elongation factor 1-beta OS=Xenopus tropicalis GN=eef1b PE=2 SV=3	SPCC1450.04	240	2e-63	COG2092	Translation elongation factor EF-1beta	K03232	2e-106	385	dre:335370	elongation factor 1-beta	GO:0006414//translational elongation	GO:0003746//translation elongation factor activity;GO:0005515//protein binding	GO:0005853//eukaryotic translation elongation factor 1 complex;GO:0005829//cytosol	--
Unigene30526_All	576	2285	6567	226.7637	583.7711	1.3642	Up	0	0	gi|348509006|ref|XP_003442043.1|	154.5	2e-36	PREDICTED: NADH dehydrogenase [ubiquinone] 1 alpha subcomplex subunit 4-like [Oreochromis niloticus]	gi|348509005|ref|XM_003441995.1|	236	1e-58	PREDICTED: Oreochromis niloticus NADH dehydrogenase [ubiquinone] 1 alpha subcomplex subunit 4-like (LOC100705042), mRNA	sp|Q6PBH5|NDUA4_DANRE	144	9e-35	NADH dehydrogenase [ubiquinone] 1 alpha subcomplex subunit 4 OS=Danio rerio GN=ndufa4 PE=3 SV=1	--	--	--	--	--	K03948	7e-36	150	dre:406726	NADH dehydrogenase (ubiquinone) 1 alpha subcomplex 4 [EC:1.6.5.3 1.6.99.3]	GO:0006810//transport;GO:0022900//electron transport chain	GO:0008137//NADH dehydrogenase (ubiquinone) activity;GO:0004129//cytochrome-c oxidase activity	GO:0005751//mitochondrial respiratory chain complex IV;GO:0005747//mitochondrial respiratory chain complex I	ko01100//Metabolic pathways;ko05012//Parkinson's disease;ko00190//Oxidative phosphorylation;ko05010//Alzheimer's disease;ko05016//Huntington's disease
Unigene30544_All	2456	4657	1355	108.3896	28.2494	-1.9399	Down	0	0	gi|348527964|ref|XP_003451489.1|	384.0	2e-104	PREDICTED: GTP-binding protein SAR1b-like [Oreochromis niloticus]	gi|348527963|ref|XM_003451441.1|	886	0.0	PREDICTED: Oreochromis niloticus GTP-binding protein SAR1b-like (LOC100698341), mRNA	sp|Q3T0T7|SAR1B_BOVIN	366	1e-100	GTP-binding protein SAR1b OS=Bos taurus GN=SAR1B PE=2 SV=1	YDL192w	98.6	4e-20	COG1100	GTPase SAR1 and related small G proteins	K07953	2e-104	380	dre:554177	GTP-binding protein SAR1 [EC:3.6.5.-]	GO:0016192//vesicle-mediated transport;GO:0006886//intracellular protein transport	GO:0046872//metal ion binding;GO:0005525//GTP binding	GO:0005789//endoplasmic reticulum membrane;GO:0032580//Golgi cisterna membrane	ko04141//Protein processing in endoplasmic reticulum;ko05134//Legionellosis
Unigene30604_All	1132	6379	969	322.1187	43.8304	-2.8776	Down	0	0	gi|229365808|gb|ACQ57884.1|	311.2	6e-83	Glycine cleavage system H protein, mitochondrial precursor [Anoplopoma fimbria]	gi|348509576|ref|XM_003442276.1|	456	1e-124	PREDICTED: Oreochromis niloticus glycine cleavage system H protein, mitochondrial-like (LOC100712533), mRNA	sp|Q9N121|GCSH_RABIT	210	5e-54	Glycine cleavage system H protein, mitochondrial OS=Oryctolagus cuniculus GN=GCSH PE=2 SV=1	mlr0884	128	2e-29	COG0509	Glycine cleavage system H protein (lipoate-binding)	K02437	2e-65	250	dre:436852	glycine cleavage system H protein	GO:0019464//glycine decarboxylation via glycine cleavage system	GO:0016740//transferase activity	GO:0005960//glycine cleavage complex;GO:0005739//mitochondrion	ko00630//Glyoxylate and dicarboxylate metabolism
Unigene30774_All	662	1464	10819	126.4133	836.8107	2.7268	Up	0	0	gi|410930117|ref|XP_003978445.1|	260.0	6e-68	PREDICTED: complement C1q-like protein 3-like [Takifugu rubripes]	gi|295792257|gb|GU982535.1|	321	2e-84	Epinephelus coioides complement C1q-like adipose specific protein mRNA, partial cds	sp|Q4ZJM9|C1QL4_MOUSE	75.1	1e-13	Complement C1q-like protein 4 OS=Mus musculus GN=C1ql4 PE=1 SV=1	--	--	--	--	--	K03986	3e-07	55.8	ecb:100058097	complement C1q subcomponent subunit A	-	-	-	ko05150//Staphylococcus aureus infection;ko05322//Systemic lupus erythematosus;ko04610//Complement and coagulation cascades;ko05133//Pertussis;ko05142//Chagas disease (American trypanosomiasis);ko05020//Prion diseases
Unigene30922_All	394	2253	10292	326.8698	1337.5241	2.0328	Up	0	0	gi|190889638|gb|ABF06673.2|	178.7	7e-44	betaine homocysteine methyltransferase [Sparus aurata]	gi|190889637|gb|DQ470488.2|	400	1e-108	Sparus aurata betaine homocysteine methyltransferase (BHMT) mRNA, complete cds	sp|Q32LQ4|BHMT1_DANRE	163	1e-40	Betaine--homocysteine S-methyltransferase 1 OS=Danio rerio GN=bhmt PE=2 SV=1	mlr1281	47.4	7e-06	COG2040	Homocysteine/selenocysteine methylase (S-methylmethionine-dependent)	K00544	3e-40	163	dre:322228	betaine-homocysteine S-methyltransferase [EC:2.1.1.5]	GO:0006579//amino-acid betaine catabolic process;GO:0009086//methionine biosynthetic process;GO:0006479//protein methylation	GO:0008270//zinc ion binding;GO:0047150//betaine-homocysteine S-methyltransferase activity;GO:0032403//protein complex binding;GO:0008898//homocysteine S-methyltransferase activity	GO:0043234//protein complex;GO:0005737//cytoplasm	ko01100//Metabolic pathways;ko00260//Glycine, serine and threonine metabolism;ko00270//Cysteine and methionine metabolism
Unigene3095_All	340	23117	5256	3886.5331	791.5430	-2.2957	Down	0	0	gi|47217738|emb|CAG03690.1|	74.3	1e-12	unnamed protein product [Tetraodon nigroviridis]	--	--	--	--	sp|Q28085|CFAH_BOVIN	59.3	2e-09	Complement factor H OS=Bos taurus GN=CFH PE=1 SV=3	--	--	--	--	--	K04004	2e-10	64.7	ssc:397525	complement factor H	-	-	-	ko05150//Staphylococcus aureus infection;ko04610//Complement and coagulation cascades
Unigene3189_All	4184	48795	122605	666.6432	1500.4260	1.1704	Up	0	0	gi|242129224|gb|ACS83543.1|	100.1	1e-18	C1 inhibitor [Larimichthys crocea]	gi|242129223|gb|FJ423636.1|	3846	0.0	Larimichthys crocea C1 inhibitor mRNA, complete cds	sp|Q09055|HP55_TAMSI	288	9e-77	Hibernation-specific plasma protein HP-55 OS=Tamias sibiricus PE=1 SV=4	all0778	187	1e-46	COG4826	Serine protease inhibitor	K04001	3e-114	414	dre:567801	C1 inhibitor	-	-	-	ko04610//Complement and coagulation cascades;ko05133//Pertussis
Unigene3201_All	2490	4754	450	109.1364	9.2536	-3.5600	Down	0	0	gi|348540407|ref|XP_003457679.1|	138.7	1e-30	PREDICTED: transcription factor E3-like [Oreochromis niloticus]	gi|112420318|gb|BT027135.1|	91.7	2e-14	Gasterosteus aculeatus clone CFW179-A10 mRNA sequence	sp|P0CJ78|ZN865_HUMAN	63.5	2e-09	Zinc finger protein 865 OS=Homo sapiens GN=ZNF865 PE=3 SV=1	CC3494_1	52.0	5e-06	COG3637	Opacity protein and related surface antigens	K13098	4e-08	61.2	nvi:100122794	RNA-binding protein FUS	-	-	-	ko03008//Ribosome biogenesis in eukaryotes;ko05130//Pathogenic Escherichia coli infection;ko05132//Salmonella infection;ko05100//Bacterial invasion of epithelial cells;ko05131//Shigellosis;ko04666//Fc gamma R-mediated phagocytosis;ko05202//Transcriptional misregulation in cancer;ko04520//Adherens junction;ko04810//Regulation of actin cytoskeleton;ko04062//Chemokine signaling pathway
Unigene361_All	1823	5052	11757	158.4114	330.2235	1.0598	Up	0	0	gi|348533488|ref|XP_003454237.1|	347.4	1e-93	PREDICTED: extracellular superoxide dismutase [Cu-Zn]-like [Oreochromis niloticus]	gi|348533487|ref|XM_003454189.1|	319	3e-83	PREDICTED: Oreochromis niloticus extracellular superoxide dismutase [Cu-Zn]-like (LOC100706952), mRNA	sp|P08294|SODE_HUMAN	173	1e-42	Extracellular superoxide dismutase [Cu-Zn] OS=Homo sapiens GN=SOD3 PE=1 SV=2	SPAC821.10c	94.4	6e-19	COG2032	Cu/Zn superoxide dismutase	K00518	2e-52	207	dre:794006	superoxide dismutase [EC:1.15.1.1]	GO:0010035//response to inorganic substance;GO:0006950//response to stress;GO:0006801//superoxide metabolic process	GO:0046914//transition metal ion binding;GO:0016491//oxidoreductase activity;GO:0005515//protein binding	GO:0005615//extracellular space;GO:0031012//extracellular matrix;GO:0043231//intracellular membrane-bounded organelle;GO:0044444//cytoplasmic part	--
Unigene3621_All	1967	1854	129	53.8785	3.3580	-4.0040	Down	0	0	gi|348524939|ref|XP_003449980.1|	719.2	0.0	PREDICTED: acetyl-CoA acetyltransferase, cytosolic-like [Oreochromis niloticus]	gi|112421405|gb|BT028142.1|	1162	0.0	Gasterosteus aculeatus clone CNB140-G06 mRNA sequence	sp|Q8CAY6|THIC_MOUSE	589	8e-168	Acetyl-CoA acetyltransferase, cytosolic OS=Mus musculus GN=Acat2 PE=1 SV=2	SMc03879	492	1e-138	COG0183	Acetyl-CoA acetyltransferase	K00626	0.0	658	dre:30643	acetyl-CoA C-acetyltransferase [EC:2.3.1.9]	GO:0008152//metabolic process	GO:0003985//acetyl-CoA C-acetyltransferase activity	GO:0005730//nucleolus;GO:0005739//mitochondrion	ko01100//Metabolic pathways;ko00620//Pyruvate metabolism;ko04975//Fat digestion and absorption;ko00900//Terpenoid backbone biosynthesis;ko00650//Butanoate metabolism;ko00640//Propanoate metabolism;ko00072//Synthesis and degradation of ketone bodies;ko00380//Tryptophan metabolism;ko00071//Fatty acid metabolism;ko00280//Valine, leucine and isoleucine degradation;ko00630//Glyoxylate and dicarboxylat…
Unigene36340_All	844	2059	244	139.4517	14.8029	-3.2358	Down	0	0	gi|432858531|ref|XP_004068892.1|	141.0	6e-32	PREDICTED: inter-alpha-trypsin inhibitor heavy chain H3-like [Oryzias latipes]	gi|463258283|gb|GAFZ01073961.1|	270	1e-68	TSA: Anolis carolinensis comp25894_c0_seq1 transcribed RNA sequence	sp|Q63416|ITIH3_RAT	82.0	1e-15	Inter-alpha-trypsin inhibitor heavy chain H3 OS=Rattus norvegicus GN=Itih3 PE=2 SV=1	--	--	--	--	--	--	--	--	--	--	GO:0030212//hyaluronan metabolic process	GO:0004867//serine-type endopeptidase inhibitor activity	GO:0005576//extracellular region	--
Unigene36345_All	5586	13832	931	141.5448	8.5339	-4.0519	Down	0	0	gi|410905549|ref|XP_003966254.1|	2177.1	0.0	PREDICTED: complement C4-like [Takifugu rubripes]	gi|348533963|ref|XM_003454426.1|	266	1e-66	PREDICTED: Oreochromis niloticus complement C4-like (LOC100703919), mRNA	sp|P0C0L5|CO4B_HUMAN	932	0.0	Complement C4-B OS=Homo sapiens GN=C4B PE=1 SV=1	TM0984	63.5	4e-09	COG2373	Large extracellular alpha-helical protein	K03989	0.0	1529	dre:794635	complement component 4	GO:0006952//defense response;GO:0006956//complement activation	-	-	ko05150//Staphylococcus aureus infection;ko05322//Systemic lupus erythematosus;ko04610//Complement and coagulation cascades;ko05133//Pertussis
Unigene3706_All	1743	3000	532	98.3861	15.6283	-2.6543	Down	0	0	gi|348543163|ref|XP_003459053.1|	412.9	2e-113	PREDICTED: stromal cell-derived factor 2-like protein 1-like [Oreochromis niloticus]	gi|348543162|ref|XM_003459005.1|	509	1e-140	PREDICTED: Oreochromis niloticus stromal cell-derived factor 2-like protein 1-like (LOC100696315), mRNA	sp|Q3T083|SDF2L_BOVIN	305	2e-82	Stromal cell-derived factor 2-like protein 1 OS=Bos taurus GN=SDF2L1 PE=2 SV=1	YAL023c	69.7	2e-11	COG1928	Dolichyl-phosphate-mannose--protein O-mannosyl transferase	K00728	1e-12	75.5	dme:Dmel_CG12311	dolichyl-phosphate-mannose-protein mannosyltransferase [EC:2.4.1.109]	-	-	GO:0016020//membrane;GO:0005788//endoplasmic reticulum lumen	ko00514//Other types of O-glycan biosynthesis
Unigene3991_All	3203	25687	61436	458.4229	982.1189	1.0992	Up	0	0	gi|348544635|ref|XP_003459786.1|	174.1	4e-41	PREDICTED: inter-alpha-trypsin inhibitor heavy chain H3-like [Oreochromis niloticus]	gi|348544634|ref|XM_003459738.1|	1344	0.0	PREDICTED: Oreochromis niloticus inter-alpha-trypsin inhibitor heavy chain H3-like (LOC100692402), mRNA	sp|A6X935|ITIH4_MOUSE	554	5e-157	Inter alpha-trypsin inhibitor, heavy chain 4 OS=Mus musculus GN=Itih4 PE=1 SV=2	alr4412	97.8	1e-19	COG2304	Uncharacterized protein containing a von Willebrand factor type A (vWA) domain	K05316	7e-08	60.8	aga:AgaP_AGAP009598	voltage-dependent calcium channel alpha-2/delta, invertebrate	-	GO:0005540//hyaluronic acid binding;GO:0005509//calcium ion binding	GO:0005737//cytoplasm;GO:0005886//plasma membrane	ko04974//Protein digestion and absorption;ko04010//MAPK signaling pathway;ko05131//Shigellosis;ko04810//Regulation of actin cytoskeleton;ko04510//Focal adhesion
Unigene40353_All	3442	4	37041	0.0664	551.0232	13.0186	Up	0	0	gi|74149754|dbj|BAE43870.1|	1742.2	0.0	vitellogenin [Pagrus major]	gi|326375566|gb|HQ846509.1|	3126	0.0	Morone saxatilis vitellogenin Aa mRNA, complete cds	sp|Q90508|VIT1_FUNHE	1392	0.0	Vitellogenin-1 OS=Fundulus heteroclitus GN=vtg1 PE=1 SV=2	--	--	--	--	--	K06085	4e-66	254	acs:100554173	synovial sarcoma, X breakpoint 2 interacting protein	-	-	-	ko04975//Fat digestion and absorption;ko04977//Vitamin digestion and absorption;ko04520//Adherens junction
Unigene40354_All	2162	1	44708	0.0264	1058.8334	15.2916	Up	0	0	gi|374923103|gb|AFA26670.1|	1269.2	0.0	vitellogenin Ab [Dicentrarchus labrax]	gi|374923102|gb|JQ283442.1|	2644	0.0	Dicentrarchus labrax vitellogenin Ab (vtgAb) mRNA, complete cds	sp|Q92093|VIT_ONCMY	1013	0.0	Vitellogenin OS=Oncorhynchus mykiss GN=vtg1 PE=1 SV=1	--	--	--	--	--	K06085	3e-59	230	acs:100554173	synovial sarcoma, X breakpoint 2 interacting protein	-	-	-	ko04975//Fat digestion and absorption;ko04977//Vitamin digestion and absorption;ko04520//Adherens junction
Unigene41306_All	1714	0	24406	0.0000	729.0946	19.4757	Up	0	0	gi|300837179|gb|ADK38621.1|	596.3	1e-168	choriogenin H [Liza haematocheila]	gi|62906994|gb|AY928798.1|	747	0.0	Sparus aurata zona pellucida protein Bb mRNA, complete cds	sp|Q12836|ZP4_HUMAN	245	2e-64	Zona pellucida sperm-binding protein 4 OS=Homo sapiens GN=ZP4 PE=2 SV=1	--	--	--	--	--	K14972	3e-10	67.4	aga:AgaP_AGAP004734	PAX-interacting protein 1	-	-	-	--
Unigene41807_All	358	0	4815	0.0000	688.6703	19.3935	Up	0	0	gi|300837179|gb|ADK38621.1|	52.4	7e-06	choriogenin H [Liza haematocheila]	--	--	--	--	--	--	--	--	--	--	--	--	--	--	--	--	--	--	-	-	-	--
Unigene42530_All	1477	1	1350	0.0387	46.8006	10.2400	Up	0	0	gi|326667977|ref|XP_001921142.3|	29.6	1e-06	PREDICTED: hypothetical protein LOC799338 [Danio rerio]	gi|81681290|emb|AM157692.1|	206	2e-49	Kerivoula papillosa microsatellite DNA, locus Kpa13	sp|Q99NI3|GT2D2_MOUSE	61.6	4e-09	General transcription factor II-I repeat domain-containing protein 2 OS=Mus musculus GN=Gtf2ird2 PE=2 SV=1	--	--	--	--	--	--	--	--	--	--	-	-	-	--
Unigene42537_All	1776	2	20494	0.0644	590.8563	13.1635	Up	0	0	gi|74149754|dbj|BAE43870.1|	910.6	0.0	vitellogenin [Pagrus major]	gi|374923100|gb|JQ283441.1|	1576	0.0	Dicentrarchus labrax vitellogenin Aa (vtgAa) mRNA, complete cds	sp|Q92093|VIT_ONCMY	677	0.0	Vitellogenin OS=Oncorhynchus mykiss GN=vtg1 PE=1 SV=1	--	--	--	--	--	K03900	9e-06	52.8	dvi:Dvir_GJ13839	von Willebrand factor	-	-	-	ko04610//Complement and coagulation cascades;ko04512//ECM-receptor interaction;ko04510//Focal adhesion
Unigene4300_All	668	23014	54774	1969.3616	4198.5184	1.0922	Up	0	0	gi|37779118|gb|AAP20219.1|	360.5	3e-98	ribosomal protein L18 [Pagrus major]	gi|37779117|gb|AY190744.1|	884	0.0	Pagrus major ribosomal protein L18 mRNA, partial cds	sp|P69091|RL18_ORENI	359	2e-99	60S ribosomal protein L18 OS=Oreochromis niloticus GN=rpl18 PE=2 SV=2	SPBC11C11.07	224	1e-58	COG1727	Ribosomal protein L18E	K02883	3e-95	347	acs:100560334	large subunit ribosomal protein L18e	GO:0006412//translation	GO:0003735//structural constituent of ribosome	GO:0005840//ribosome	ko03010//Ribosome
Unigene4348_All	474	47582	185372	5738.1799	20024.6006	1.8031	Up	0	0	gi|67765574|gb|AAY79241.1|	188.3	9e-47	differentially regulated trout protein [Siniperca chuatsi]	gi|67765573|gb|AY909432.1|	466	1e-128	Siniperca chuatsi clone C103 differentially regulated trout protein mRNA, complete cds	--	--	--	--	--	--	--	--	--	--	--	--	--	--	-	-	-	--
Unigene447_All	2552	1641	189	36.7568	3.7921	-3.2769	Down	0	0	gi|432892469|ref|XP_004075796.1|	1361.3	0.0	PREDICTED: N-acetylated-alpha-linked acidic dipeptidase 2-like [Oryzias latipes]	gi|348508313|ref|XM_003441651.1|	2246	0.0	PREDICTED: Oreochromis niloticus glutamate carboxypeptidase 2-like (LOC100702164), mRNA	sp|Q04609|FOLH1_HUMAN	1032	0.0	Glutamate carboxypeptidase 2 OS=Homo sapiens GN=FOLH1 PE=1 SV=1	XF0820	59.3	3e-08	COG2234	Predicted aminopeptidases	K01301	0.0	1226	dre:393247	glutamate carboxypeptidase II [EC:3.4.17.21]	GO:0006760//folic acid-containing compound metabolic process;GO:0006508//proteolysis	GO:0046872//metal ion binding;GO:0004180//carboxypeptidase activity;GO:0016805//dipeptidase activity;GO:0008237//metallopeptidase activity	GO:0005737//cytoplasm;GO:0005887//integral to plasma membrane;GO:0005634//nucleus	ko04977//Vitamin digestion and absorption
Unigene4791_All	1542	41008	19589	1520.1765	650.4680	-1.2247	Down	0	0	gi|348522931|ref|XP_003448977.1|	60.5	2e-07	PREDICTED: coagulation factor XI-like [Oreochromis niloticus]	gi|268326983|dbj|AB283000.1|	224	1e-54	Platycephalus indicus FHL-2 mRNA for skin mucus lectin, complete cds	sp|P14272|KLKB1_RAT	181	5e-45	Plasma kallikrein OS=Rattus norvegicus GN=Klkb1 PE=1 SV=1	--	--	--	--	--	K01323	1e-45	184	mdo:100013939	coagulation factor XI [EC:3.4.21.27]	-	-	-	ko04610//Complement and coagulation cascades
Unigene4851_All	2064	13575	6295	375.9585	156.1651	-1.2675	Down	0	0	gi|211731644|gb|ACJ10072.1|	975.3	0.0	peptidoglycan recognition protein II [Larimichthys crocea] >gi|211731653|gb|ACJ10073.1| peptidoglycan recognition protein II [Larimichthys crocea]	gi|211731643|gb|FJ385024.1|	3538	0.0	Larimichthys crocea peptidoglycan recognition protein II mRNA, complete cds	sp|Q8VCS0|PGRP2_MOUSE	300	8e-81	N-acetylmuramoyl-L-alanine amidase OS=Mus musculus GN=Pglyrp2 PE=1 SV=1	Rv3811	60.8	9e-09	COG5479	Uncharacterized protein potentially involved in peptidoglycan biosynthesis	K01446	3e-114	413	dre:568634	N-acetylmuramoyl-L-alanine amidase [EC:3.5.1.28]	GO:0042742//defense response to bacterium	GO:0008745//N-acetylmuramoyl-L-alanine amidase activity	-	--
Unigene4874_All	1281	3016	8132	134.5836	325.0471	1.2721	Up	0	0	gi|348512362|ref|XP_003443712.1|	666.4	0.0	PREDICTED: eukaryotic translation initiation factor 3 subunit H-like [Oreochromis niloticus]	gi|348512361|ref|XM_003443664.1|	1429	0.0	PREDICTED: Oreochromis niloticus eukaryotic translation initiation factor 3 subunit H-like (LOC100709867), mRNA	sp|B5RI54|EIF3H_SALSA	638	0.0	Eukaryotic translation initiation factor 3 subunit H OS=Salmo salar GN=eif3h PE=2 SV=1	YFR004w	66.6	9e-11	COG1310	Predicted metal-dependent protease of the PAD1/JAB1 superfamily	K03247	4e-173	608	dre:445306	translation initiation factor 3 subunit H	GO:0007420//brain development;GO:0007507//heart development;GO:0048882//lateral line development;GO:0001944//vasculature development;GO:0006446//regulation of translational initiation	GO:0003743//translation initiation factor activity;GO:0005515//protein binding	GO:0005829//cytosol;GO:0005852//eukaryotic translation initiation factor 3 complex	ko03013//RNA transport;ko05162//Measles
Unigene4957_All	835	288176	95578	19727.9130	5860.9704	-1.7510	Down	0	0	gi|348527508|ref|XP_003451261.1|	172.9	1e-41	PREDICTED: hypothetical protein LOC100705516 [Oreochromis niloticus]	gi|116743917|gb|DQ849958.1|	103	1e-18	Lithognathus mormyrus clone lithmor328 mRNA sequence	--	--	--	--	--	--	--	--	--	--	--	--	--	--	-	-	-	--
Unigene4971_All	1968	9201	5075	267.2513	132.0411	-1.0172	Down	0	0	gi|348527696|ref|XP_003451355.1|	131.3	1e-28	PREDICTED: LOW QUALITY PROTEIN: ornithine decarboxylase antizyme 1-like [Oreochromis niloticus]	gi|32441922|gb|AY257551.1|	1136	0.0	Paralichthys olivaceus ornithine decarboxylase antizyme small isoform ORF1 and ornithine decarboxylase antizyme small isoform mRNA, complete cds	sp|Q9YI98|OAZ1_DANRE	277	7e-74	Ornithine decarboxylase antizyme 1 OS=Danio rerio GN=oaz1 PE=2 SV=1	--	--	--	--	--	K12752	3e-12	74.3	ame:551149	myosin light chain, invertebrate	-	GO:0008073//ornithine decarboxylase inhibitor activity	-	--
Unigene5243_All	571	15884	7737	1590.1335	693.8004	-1.1966	Down	0	0	gi|339269295|gb|AEJ37034.1|	287.0	3e-76	complement component c3-1 [Dicentrarchus labrax]	gi|379062621|gb|JQ033711.1|	454	1e-124	Miichthys miiuy isolate C3L complement component C3 mRNA, complete cds	sp|P98093|CO3_ONCMY	206	3e-53	Complement C3 (Fragment) OS=Oncorhynchus mykiss GN=c3 PE=1 SV=1	--	--	--	--	--	K03990	6e-44	177	dre:565074	complement component 3	-	-	-	ko05150//Staphylococcus aureus infection;ko05322//Systemic lupus erythematosus;ko04610//Complement and coagulation cascades;ko05134//Legionellosis;ko04145//Phagosome;ko05133//Pertussis;ko05152//Tuberculosis;ko05140//Leishmaniasis;ko05142//Chagas disease (American trypanosomiasis);ko05168//Herpes simplex infection
Unigene590_All	2313	2794	111	69.0495	2.4572	-4.8125	Down	0	0	gi|348515135|ref|XP_003445095.1|	696.4	0.0	PREDICTED: cysteine-rich with EGF-like domain protein 2-like [Oreochromis niloticus]	gi|348515134|ref|XM_003445047.1|	860	0.0	PREDICTED: Oreochromis niloticus cysteine-rich with EGF-like domain protein 2-like (LOC100697247), mRNA	sp|Q7SXF6|CREL2_DANRE	493	6e-139	Cysteine-rich with EGF-like domain protein 2 OS=Danio rerio GN=creld2 PE=2 SV=2	--	--	--	--	--	K08023	6e-18	93.6	ecb:100056889	latent transforming growth factor beta binding protein	-	GO:0005509//calcium ion binding	GO:0005576//extracellular region;GO:0005783//endoplasmic reticulum	ko04350//TGF-beta signaling pathway
Unigene598_All	5342	216084	43810	2312.2167	419.9208	-2.4611	Down	0	0	gi|348543049|ref|XP_003458996.1|	1955.6	0.0	PREDICTED: ceruloplasmin [Oreochromis niloticus]	gi|150036367|emb|AM419432.1|	2744	0.0	Chionodraco rastrospinosus mRNA for ceruloplasmin (cp gene)	sp|P00450|CERU_HUMAN	1088	0.0	Ceruloplasmin OS=Homo sapiens GN=CP PE=1 SV=1	--	--	--	--	--	K13624	0.0	1538	dre:84702	ceruloplasmin [EC:1.16.3.1]	GO:0055114//oxidation-reduction process	GO:0016491//oxidoreductase activity;GO:0005507//copper ion binding	-	ko00860//Porphyrin and chlorophyll metabolism
Unigene6585_All	1214	1637	6325	77.0797	266.7718	1.7912	Up	0	0	gi|229366066|gb|ACQ58013.1|	578.2	3e-163	Purine nucleoside phosphorylase [Anoplopoma fimbria]	gi|343888581|gb|JN585149.1|	648	0.0	Nothobranchius furzeri purine nucleoside phosphorylase (PNP) mRNA, complete cds	sp|P23492|PNPH_MOUSE	349	6e-96	Purine nucleoside phosphorylase OS=Mus musculus GN=Pnp PE=1 SV=2	BS_pnp	256	7e-68	COG0005	Purine nucleoside phosphorylase	K03783	4e-104	378	dre:791647	purine-nucleoside phosphorylase [EC:2.4.2.1]	GO:0009116//nucleoside metabolic process	GO:0004731//purine-nucleoside phosphorylase activity	-	ko01100//Metabolic pathways;ko00760//Nicotinate and nicotinamide metabolism;ko00230//Purine metabolism;ko00240//Pyrimidine metabolism
Unigene6827_All	1828	58367	19033	1825.1602	533.1251	-1.7755	Down	0	0	gi|47212682|emb|CAF95502.1|	110.5	3e-22	unnamed protein product [Tetraodon nigroviridis]	gi|463494339|gb|GAFZ01022220.1|	95.6	7e-16	TSA: Anolis carolinensis comp21468_c0_seq1 transcribed RNA sequence	--	--	--	--	--	--	--	--	--	--	--	--	--	--	-	-	-	--
Unigene6866_All	2017	1426	28	40.4132	0.7108	-5.8292	Down	0	0	--	--	--	--	--	--	--	--	--	--	--	--	--	--	--	--	--	--	--	--	--	--	-	-	-	--
Unigene6983_All	1467	1282	7250	49.9537	253.0498	2.3408	Up	0	0	gi|190889638|gb|ABF06673.2|	749.2	0.0	betaine homocysteine methyltransferase [Sparus aurata]	gi|410922358|ref|XM_003974601.1|	1267	0.0	PREDICTED: Takifugu rubripes betaine--homocysteine S-methyltransferase 1-like (LOC101061373), mRNA	sp|Q32LQ4|BHMT1_DANRE	701	0.0	Betaine--homocysteine S-methyltransferase 1 OS=Danio rerio GN=bhmt PE=2 SV=1	BS_yitJ_1	106	1e-22	COG0646	Methionine synthase I (cobalamin-dependent), methyltransferase domain	K00544	0.0	697	dre:322228	betaine-homocysteine S-methyltransferase [EC:2.1.1.5]	GO:0006579//amino-acid betaine catabolic process;GO:0009086//methionine biosynthetic process;GO:0032259//methylation	GO:0008898//homocysteine S-methyltransferase activity;GO:0047150//betaine-homocysteine S-methyltransferase activity;GO:0008270//zinc ion binding	GO:0005737//cytoplasm	ko01100//Metabolic pathways;ko00260//Glycine, serine and threonine metabolism;ko00270//Cysteine and methionine metabolism
Unigene6987_All	1075	74871	7352	3981.2090	350.1830	-3.5070	Down	0	0	gi|328677157|gb|AEB31301.1|	157.9	8e-37	hypothetical protein [Epinephelus bruneus]	gi|56247382|emb|CR656722.2|	63.9	2e-06	Tetraodon nigroviridis full-length cDNA	--	--	--	--	--	--	--	--	--	--	--	--	--	--	-	-	-	--
Unigene7041_All	2436	369589	24914	8672.6449	523.6779	-4.0497	Down	0	0	gi|193795858|gb|ACF21982.1|	438.0	1e-120	apolipoprotein E [Oplegnathus fasciatus]	gi|193795857|gb|EU812517.1|	928	0.0	Oplegnathus fasciatus apolipoprotein E (apoE) mRNA, complete cds	sp|O42364|APOEB_DANRE	334	5e-91	Apolipoprotein Eb OS=Danio rerio GN=apoeb PE=2 SV=1	--	--	--	--	--	K04524	2e-90	334	dre:30314	apolipoprotein E	GO:0006869//lipid transport;GO:0042157//lipoprotein metabolic process	GO:0008289//lipid binding	GO:0005576//extracellular region	ko05014//Amyotrophic lateral sclerosis (ALS);ko05010//Alzheimer's disease
Unigene7107_All	1536	612616	37237	22798.5344	1241.3137	-4.1990	Down	0	0	gi|296005677|gb|ADG65151.1|	447.6	8e-124	C-type lectin [Larimichthys crocea] >gi|296034262|gb|ADG85003.1| DC-SIGN [Larimichthys crocea]	gi|296005676|gb|GQ302717.1|	1511	0.0	Larimichthys crocea C-type lectin mRNA, complete cds	sp|A6QP79|COL12_BOVIN	88.6	3e-17	Collectin-12 OS=Bos taurus GN=COLEC12 PE=2 SV=1	--	--	--	--	--	K10062	1e-16	88.6	mdo:100013648	collectin sub-family member 12	-	-	-	ko04145//Phagosome
Unigene735_All	1245	19	1318	0.8724	54.2056	5.9573	Up	0	0	--	--	--	--	--	--	--	--	--	--	--	--	--	--	--	--	--	--	--	--	--	--	-	-	-	--
Unigene7395_All	3073	2595	454	48.2708	7.5647	-2.6738	Down	0	0	gi|398471413|gb|AFO84707.1|	1043.9	0.0	lipoprotein lipase [Larimichthys crocea]	gi|398471412|gb|JQ327827.1|	4437	0.0	Larimichthys crocea lipoprotein lipase mRNA, complete cds	sp|P11602|LIPL_CHICK	585	2e-166	Lipoprotein lipase OS=Gallus gallus GN=LPL PE=1 SV=1	--	--	--	--	--	K01059	0.0	738	dre:30354	lipoprotein lipase [EC:3.1.1.34]	GO:0006629//lipid metabolic process	GO:0004465//lipoprotein lipase activity	GO:0005576//extracellular region	ko03320//PPAR signaling pathway;ko00561//Glycerolipid metabolism;ko05010//Alzheimer's disease
Unigene7410_All	2410	24513	1933	581.4190	41.0689	-3.8235	Down	0	0	gi|317419834|emb|CBN81870.1|	1190.2	0.0	Protein disulfide-isomerase A4 [Dicentrarchus labrax]	gi|348512027|ref|XM_003443497.1|	1681	0.0	PREDICTED: Oreochromis niloticus protein disulfide isomerase family A, member 4 (PDIA4), mRNA	sp|P13667|PDIA4_HUMAN	959	0.0	Protein disulfide-isomerase A4 OS=Homo sapiens GN=PDIA4 PE=1 SV=2	SPAC1F5.02	269	1e-71	COG0526	Thiol-disulfide isomerase and thioredoxins	K09582	0.0	1080	dre:554998	protein disulfide-isomerase A4 [EC:5.3.4.1]	GO:0006662//glycerol ether metabolic process;GO:0009306//protein secretion;GO:0045454//cell redox homeostasis	GO:0003756//protein disulfide isomerase activity;GO:0009055//electron carrier activity;GO:0005515//protein binding;GO:0015035//protein disulfide oxidoreductase activity	GO:0009986//cell surface;GO:0042470//melanosome;GO:0005788//endoplasmic reticulum lumen	ko04141//Protein processing in endoplasmic reticulum;ko05110//Vibrio cholerae infection
Unigene7570_All	3427	67744	8664	1129.9690	129.4501	-3.1258	Down	0	0	gi|348505414|ref|XP_003440256.1|	1354.7	0.0	PREDICTED: complement component C7-like [Oreochromis niloticus]	gi|348505413|ref|XM_003440208.1|	1380	0.0	PREDICTED: Oreochromis niloticus complement component C7-like (LOC100697225), mRNA	sp|Q29RQ1|CO7_BOVIN	758	0.0	Complement component C7 OS=Bos taurus GN=C7 PE=2 SV=1	--	--	--	--	--	K03996	0.0	783	tgu:100222276	complement component 7	-	-	-	ko05322//Systemic lupus erythematosus;ko04610//Complement and coagulation cascades;ko05020//Prion diseases
Unigene7609_All	2800	2388	15652	48.7513	286.2265	2.5536	Up	0	0	gi|348541253|ref|XP_003458101.1|	1202.2	0.0	PREDICTED: nucleolar GTP-binding protein 1 [Oreochromis niloticus]	gi|348541252|ref|XM_003458053.1|	2242	0.0	PREDICTED: Oreochromis niloticus GTP binding protein 4 (GTPBP4), mRNA	sp|Q99ME9|NOG1_MOUSE	1081	0.0	Nucleolar GTP-binding protein 1 OS=Mus musculus GN=Gtpbp4 PE=2 SV=3	YPL093w	569	8e-162	COG1084	Predicted GTPase	K06943	0.0	1136	dre:334050	nucleolar GTP-binding protein	GO:0008156//negative regulation of DNA replication;GO:0030336//negative regulation of cell migration;GO:0050821//protein stabilization;GO:0008285//negative regulation of cell proliferation;GO:0000079//regulation of cyclin-dependent protein serine/threonine kinase activity;GO:0022408//negative regulation of cell-cell adhesion;GO:0031397//negative regulation of protein ubiquitination;GO:0033342//ne…	GO:0005525//GTP binding;GO:0003924//GTPase activity	GO:0031965//nuclear membrane;GO:0005794//Golgi apparatus;GO:0005730//nucleolus;GO:0048471//perinuclear region of cytoplasm	ko03008//Ribosome biogenesis in eukaryotes
Unigene763_All	2464	7887	3197	182.9704	66.4355	-1.4616	Down	0	0	gi|410913511|ref|XP_003970232.1|	691.0	0.0	PREDICTED: coagulation factor IX-like [Takifugu rubripes]	gi|348515360|ref|XM_003445160.1|	474	1e-129	PREDICTED: Oreochromis niloticus coagulation factor IX-like (LOC100704957), mRNA	sp|P19540|FA9_CANFA	396	1e-109	Coagulation factor IX OS=Canis familiaris GN=F9 PE=1 SV=1	VC1649	125	3e-28	COG5640	Secreted trypsin-like serine protease	K01321	1e-143	511	dre:678552	coagulation factor IX (Christmas factor) [EC:3.4.21.22]	GO:0072378;GO:0006464//cellular protein modification process	GO:0008233//peptidase activity	GO:0043231//intracellular membrane-bounded organelle;GO:0070013;GO:0044444//cytoplasmic part	ko04610//Complement and coagulation cascades
Unigene7804_All	290	773	6054	152.3671	1068.9133	2.8105	Up	0	0	--	--	--	--	gi|116743834|gb|DQ849910.1|	81.8	2e-12	Lithognathus mormyrus clone lithmor280 mRNA sequence	--	--	--	--	--	--	--	--	--	--	--	--	--	--	-	-	-	--
Unigene7842_All	3056	31546	15525	590.0662	260.1215	-1.1817	Down	0	0	gi|323650000|gb|ADX97086.1|	87.8	3e-15	hepatocyte growth factor-like protein [Perca flavescens]	gi|323649999|gb|HQ206488.1|	1600	0.0	Perca flavescens clone Pf_3270 hepatocyte growth factor-like protein (Mst1) mRNA, partial cds	sp|Q24K22|HGFL_BOVIN	501	3e-141	Hepatocyte growth factor-like protein OS=Bos taurus GN=MST1 PE=2 SV=1	--	--	--	--	--	K01315	3e-78	294	ssc:733660	plasminogen [EC:3.4.21.7]	GO:0030282//bone mineralization;GO:0006508//proteolysis	GO:0004252//serine-type endopeptidase activity	-	ko05150//Staphylococcus aureus infection;ko04610//Complement and coagulation cascades;ko05164//Influenza A;ko04080//Neuroactive ligand-receptor interaction
Unigene7936_All	1353	1848	12637	78.0754	478.2382	2.6148	Up	0	0	gi|348511918|ref|XP_003443490.1|	738.4	0.0	PREDICTED: alcohol dehydrogenase class-3-like [Oreochromis niloticus]	gi|1814385|gb|U84791.1|SAU84791	1396	0.0	Sparus aurata alcohol dehydrogenase class III mRNA, complete cds	sp|P79896|ADHX_SPAAU	733	0.0	Alcohol dehydrogenase class-3 OS=Sparus aurata PE=2 SV=1	YPO1502	534	1e-151	COG1062	Zn-dependent alcohol dehydrogenases, class III	K00121	0.0	712	dre:116517	S-(hydroxymethyl)glutathione dehydrogenase / alcohol dehydrogenase [EC:1.1.1.284 1.1.1.1]	GO:0006069//ethanol oxidation	GO:0000166//nucleotide binding;GO:0008270//zinc ion binding;GO:0051903//S-(hydroxymethyl)glutathione dehydrogenase activity;GO:0004022//alcohol dehydrogenase (NAD) activity	-	ko01100//Metabolic pathways;ko00982//Drug metabolism - cytochrome P450;ko00830//Retinol metabolism;ko00980//Metabolism of xenobiotics by cytochrome P450;ko00071//Fatty acid metabolism;ko00010//Glycolysis / Gluconeogenesis;ko00350//Tyrosine metabolism
Unigene7964_All	812	8556	24144	602.3162	1522.4788	1.3378	Up	0	0	gi|348511139|ref|XP_003443102.1|	375.9	1e-102	PREDICTED: vitelline membrane outer layer protein 1 homolog [Oreochromis niloticus]	gi|348511138|ref|XM_003443054.1|	466	1e-128	PREDICTED: Oreochromis niloticus vitelline membrane outer layer protein 1 homolog (LOC100701717), mRNA	sp|Q5SXG7|VMO1_MOUSE	184	2e-46	Vitelline membrane outer layer protein 1 homolog OS=Mus musculus GN=Vmo1 PE=3 SV=1	--	--	--	--	--	--	--	--	--	--	GO:0030704//vitelline membrane formation	-	-	--
Unigene7966_All	1464	16913	7552	660.3731	264.1308	-1.3220	Down	0	0	gi|299507656|gb|ADJ21807.1|	695.7	0.0	cathepsin L [Oplegnathus fasciatus]	gi|310975574|gb|HM582421.1|	1687	0.0	Miichthys miiuy truncated cathepsin L-like protein mRNA, complete cds	sp|P25975|CATL1_BOVIN	486	7e-137	Cathepsin L1 OS=Bos taurus GN=CTSL1 PE=1 SV=3	AF1946_2	85.5	2e-16	COG4870	Cysteine protease	K01365	1e-176	619	dre:321453	cathepsin L [EC:3.4.22.15]	GO:0006508//proteolysis	GO:0008234//cysteine-type peptidase activity	-	ko04145//Phagosome;ko05323//Rheumatoid arthritis;ko04612//Antigen processing and presentation;ko04142//Lysosome
Unigene7976_All	1408	3403	9451	138.1558	343.6950	1.3148	Up	0	0	gi|57157233|dbj|BAD83646.1|	458.4	4e-127	deoxyribonuclease I [Pagrus major]	gi|57157232|dbj|AB097844.1|	815	0.0	Pagrus major DNASE1 mRNA for deoxyribonuclease I, complete cds	sp|O42446|DNAS1_OREMO	426	5e-119	Deoxyribonuclease-1 OS=Oreochromis mossambicus GN=dnase1 PE=1 SV=2	--	--	--	--	--	K11994	6e-105	381	dre:436947	deoxyribonuclease-1 [EC:3.1.21.1]	GO:0006308//DNA catabolic process	GO:0005515//protein binding;GO:0016888//endodeoxyribonuclease activity, producing 5'-phosphomonoesters	-	--
Unigene8041_All	282	2372	6468	480.8121	1174.4079	1.2884	Up	0	0	gi|116488082|gb|ABJ98623.1|	94.0	2e-18	nephrosin [Scophthalmus maximus]	gi|116488081|gb|DQ848888.1|	168	9e-39	Scophthalmus maximus clone saa306 nephrosin mRNA, partial cds	sp|Q20191|NAS13_CAEEL	50.1	1e-06	Zinc metalloproteinase nas-13 OS=Caenorhabditis elegans GN=nas-13 PE=2 SV=5	--	--	--	--	--	K08076	4e-06	50.1	cel:F39D8.4	astacin [EC:3.4.24.21]	GO:0006508//proteolysis	GO:0004222//metalloendopeptidase activity;GO:0008270//zinc ion binding	-	--
Unigene8059_All	1574	3316	10969	120.4258	356.8292	1.5671	Up	0	0	gi|410921936|ref|XP_003974439.1|	627.1	8e-178	PREDICTED: fetuin-B-like [Takifugu rubripes]	gi|410921935|ref|XM_003974390.1|	525	1e-145	PREDICTED: Takifugu rubripes fetuin-B-like (LOC101068417), mRNA	sp|P29700|FETUA_PIG	146	1e-34	Alpha-2-HS-glycoprotein (Fragment) OS=Sus scrofa GN=AHSG PE=1 SV=1	STM3757_2	52.8	2e-06	COG3468	Type V secretory pathway, adhesin AidA	K03898	7e-07	56.2	xtr:100038066	kininogen	-	-	-	ko04610//Complement and coagulation cascades
Unigene8102_All	1029	80879	243240	4492.9358	12103.6871	1.4297	Up	0	0	gi|156622658|dbj|BAF76146.1|	446.4	1e-123	trypsinogen Y [Solea senegalensis]	gi|156622657|dbj|AB359194.1|	450	1e-123	Solea senegalensis TRPY mRNA for trypsinogen Y, complete cds	sp|P35034|TRYP_PLEPL	387	2e-107	Trypsin OS=Pleuronectes platessa PE=2 SV=1	mlr3307	99.4	9e-21	COG5640	Secreted trypsin-like serine protease	K01312	2e-75	283	rno:25052	trypsin [EC:3.4.21.4]	GO:0006508//proteolysis	GO:0004252//serine-type endopeptidase activity	-	ko04972//Pancreatic secretion;ko04974//Protein digestion and absorption;ko05164//Influenza A;ko04080//Neuroactive ligand-receptor interaction
Unigene8125_All	1739	14838	33217	487.7369	978.0451	1.0038	Up	0	0	gi|348522626|ref|XP_003448825.1|	745.7	0.0	PREDICTED: antithrombin-III-like [Oreochromis niloticus]	gi|410928346|ref|XM_003977513.1|	874	0.0	PREDICTED: Takifugu rubripes antithrombin-III-like (LOC101067648), mRNA	sp|P01008|ANT3_HUMAN	543	5e-154	Antithrombin-III OS=Homo sapiens GN=SERPINC1 PE=1 SV=1	MA2246	191	3e-48	COG4826	Serine protease inhibitor	K03911	1e-174	613	dre:321545	antithrombin III	GO:0007584//response to nutrient;GO:0010951//negative regulation of endopeptidase activity;GO:0030162//regulation of proteolysis;GO:0050728//negative regulation of inflammatory response;GO:0007596//blood coagulation	GO:0004867//serine-type endopeptidase inhibitor activity;GO:0002020//protease binding;GO:0008201//heparin binding	GO:0005615//extracellular space;GO:0005886//plasma membrane	ko04610//Complement and coagulation cascades
Unigene9693_All	6220	2188	358	20.1079	2.9471	-2.7704	Down	0	0	gi|410902927|ref|XP_003964945.1|	2729.1	0.0	PREDICTED: C-type mannose receptor 2-like [Takifugu rubripes]	gi|348509303|ref|XM_003442142.1|	2932	0.0	PREDICTED: Oreochromis niloticus C-type mannose receptor 2-like (LOC100698563), mRNA	sp|Q9UBG0|MRC2_HUMAN	1630	0.0	C-type mannose receptor 2 OS=Homo sapiens GN=MRC2 PE=1 SV=2	--	--	--	--	--	K06560	0.0	2045	dre:100004793	mannose receptor, C type	-	-	-	ko04145//Phagosome;ko05152//Tuberculosis
Unigene9801_All	2012	602	5244	17.1032	133.4544	2.9640	Up	0	0	gi|410900496|ref|XP_003963732.1|	203.8	3e-50	PREDICTED: pterin-4-alpha-carbinolamine dehydratase-like [Takifugu rubripes]	gi|348507130|ref|XM_003441062.1|	396	1e-106	PREDICTED: Oreochromis niloticus pterin-4-alpha-carbinolamine dehydratase 2-like (LOC100702877), mRNA	sp|O73930|PHS_CHICK	154	5e-37	Pterin-4-alpha-carbinolamine dehydratase OS=Gallus gallus GN=PCBD1 PE=2 SV=3	RSc3356	110	7e-24	COG2154	Pterin-4a-carbinolamine dehydratase	K01724	1e-47	191	dre:393787	4a-hydroxytetrahydrobiopterin dehydratase [EC:4.2.1.96]	GO:0006355//regulation of transcription, DNA-dependent;GO:0006729//tetrahydrobiopterin biosynthetic process	GO:0008124//4-alpha-hydroxytetrahydrobiopterin dehydratase activity	GO:0005737//cytoplasm;GO:0005634//nucleus	--
CL290.Contig1_All	1706	1632	210	54.6828	6.3029	-3.1170	Down	4.0000e-308	4.8149e-306	gi|348526422|ref|XP_003450718.1|	443.7	1e-122	PREDICTED: hypothetical protein LOC100691921 [Oreochromis niloticus]	gi|348542761|ref|XM_003458805.1|	153	3e-33	PREDICTED: Oreochromis niloticus hemicentin-2-like (LOC100703849), mRNA	sp|Q6UY09|CEA20_HUMAN	57.4	1e-07	Carcinoembryonic antigen-related cell adhesion molecule 20 OS=Homo sapiens GN=CEACAM20 PE=2 SV=1	--	--	--	--	--	K06499	5e-07	57.0	cfa:612435	carcinoembryonic antigen-related cell adhesion molecule	-	-	-	ko04640//Hematopoietic cell lineage;ko04514//Cell adhesion molecules (CAMs);ko04662//B cell receptor signaling pathway
Unigene11181_All	936	7265	3940	443.6797	215.5353	-1.0416	Down	8.0000e-307	9.5887e-305	gi|432910550|ref|XP_004078409.1|	259.6	1e-67	PREDICTED: uncharacterized protein LOC101169638 [Oryzias latipes]	gi|348527603|ref|XM_003451261.1|	131	7e-27	PREDICTED: Oreochromis niloticus apolipoprotein M-like (LOC100695762), mRNA	sp|Q5R894|APOM_PONAB	66.2	1e-10	Apolipoprotein M OS=Pongo abelii GN=APOM PE=2 SV=1	--	--	--	--	--	--	--	--	--	--	GO:0006810//transport;GO:0050789//regulation of biological process;GO:0044699	-	GO:0034358//plasma lipoprotein particle	--
CL3445.Contig2_All	797	955	2	68.4944	0.1285	-9.0581	Down	1.2000e-306	1.4352e-304	--	--	--	--	--	--	--	--	--	--	--	--	--	--	--	--	--	--	--	--	--	--	-	-	-	--
CL4082.Contig2_All	2804	2205	479	44.9511	8.7469	-2.3615	Down	1.6000e-306	1.9096e-304	gi|229367674|gb|ACQ58817.1|	483.8	2e-134	Alcohol dehydrogenase [Anoplopoma fimbria]	gi|348529931|ref|XM_003452418.1|	587	1e-163	PREDICTED: Oreochromis niloticus glyoxal reductase-like (LOC100712401), mRNA	sp|Q9JII6|AK1A1_MOUSE	193	2e-48	Alcohol dehydrogenase [NADP(+)] OS=Mus musculus GN=Akr1a1 PE=1 SV=3	BS_ytbE	204	9e-52	COG0656	Aldo/keto reductases, related to diketogulonate reductase	K00002	4e-48	194	mdo:100024617	alcohol dehydrogenase (NADP+) [EC:1.1.1.2]	GO:0055114//oxidation-reduction process	GO:0016491//oxidoreductase activity	-	ko01100//Metabolic pathways;ko00010//Glycolysis / Gluconeogenesis;ko00561//Glycerolipid metabolism
CL784.Contig1_All	2587	1844	305	40.7450	6.0367	-2.7548	Down	2.0000e-306	2.3819e-304	gi|348514610|ref|XP_003444833.1|	393.3	3e-107	PREDICTED: protein RER1-like [Oreochromis niloticus]	gi|348514609|ref|XM_003444785.1|	1003	0.0	PREDICTED: Oreochromis niloticus protein RER1-like (LOC100694682), mRNA	sp|Q5R5U4|RER1_PONAB	363	1e-99	Protein RER1 OS=Pongo abelii GN=RER1 PE=2 SV=1	YCL001w	182	2e-45	COG5249	Golgi protein involved in Golgi-to-ER retrieval	--	--	--	--	--	GO:0006890//retrograde vesicle-mediated transport, Golgi to ER	-	GO:0030173//integral to Golgi membrane	--
CL2540.Contig1_All	1558	1363	111	50.0079	3.6480	-3.7770	Down	9.0000e-306	1.0696e-303	gi|410924694|ref|XP_003975816.1|	284.3	1e-74	PREDICTED: LOW QUALITY PROTEIN: 15 kDa selenoprotein-like [Takifugu rubripes]	gi|56361572|emb|CR720619.2|	504	1e-139	Tetraodon nigroviridis full-length cDNA	sp|Q802F3|SEP15_DANRE	268	2e-71	15 kDa selenoprotein OS=Danio rerio GN=sep15 PE=2 SV=2	--	--	--	--	--	--	--	--	--	--	GO:0051084//'de novo' posttranslational protein folding	GO:0008430//selenium binding	GO:0005788//endoplasmic reticulum lumen	--
Unigene20861_All	1223	2311	537	108.0148	22.4826	-2.2643	Down	4.0000e-305	4.7437e-303	gi|348506622|ref|XP_003440857.1|	348.2	5e-94	PREDICTED: hypothetical protein LOC100701618 [Oreochromis niloticus]	gi|56243396|emb|CR646935.2|	157	2e-34	Tetraodon nigroviridis full-length cDNA	--	--	--	--	--	--	--	--	--	--	--	--	--	--	-	-	-	--
CL3322.Contig1_All	7145	2151	456	17.2087	3.2678	-2.3967	Down	2.0000e-304	2.3668e-302	gi|410913267|ref|XP_003970110.1|	1460.3	0.0	PREDICTED: furin-1-like [Takifugu rubripes]	gi|348509690|ref|XM_003442333.1|	2016	0.0	PREDICTED: Oreochromis niloticus furin-1-like (LOC100705046), mRNA	sp|P29119|FURI1_XENLA	1055	0.0	Furin-1 OS=Xenopus laevis GN=furin PE=2 SV=1	YNL238w_1	320	2e-86	COG1404	Subtilisin-like serine proteases	K01349	0.0	1229	dre:566557	furin [EC:3.4.21.75]	GO:0033334//fin morphogenesis;GO:0044763;GO:0006518//peptide metabolic process;GO:0044267//cellular protein metabolic process;GO:0016485//protein processing;GO:0048703//embryonic viscerocranium morphogenesis;GO:0060536//cartilage morphogenesis;GO:0006508//proteolysis;GO:0048523//negative regulation of cellular process	GO:0005515//protein binding;GO:0004252//serine-type endopeptidase activity	GO:0005615//extracellular space;GO:0005794//Golgi apparatus;GO:0044425//membrane part	ko05164//Influenza A
CL816.Contig1_All	4010	1094	32	15.5949	0.4086	-5.2542	Down	7.0000e-304	8.2665e-302	gi|410929121|ref|XP_003977948.1|	1621.7	0.0	PREDICTED: hypoxia up-regulated protein 1-like [Takifugu rubripes]	gi|348522938|ref|XM_003448933.1|	1223	0.0	PREDICTED: Oreochromis niloticus hypoxia up-regulated protein 1-like (LOC100691644), mRNA	sp|Q7ZUW2|HYOU1_DANRE	1428	0.0	Hypoxia up-regulated protein 1 OS=Danio rerio GN=hyou1 PE=2 SV=1	SPAC1F5.06	316	2e-85	COG0443	Molecular chaperone	K09486	0.0	1428	dre:327133	hypoxia up-regulated 1	GO:0001666//response to hypoxia	GO:0005524//ATP binding	GO:0005788//endoplasmic reticulum lumen	ko04141//Protein processing in endoplasmic reticulum
CL1002.Contig1_All	2260	323	2220	8.1697	50.2971	2.6221	Up	1.2953e-303	1.5264e-301	gi|317419366|emb|CBN81403.1|	974.5	0.0	Receptor tyrosine-protein kinase erbB-2 [Dicentrarchus labrax]	gi|348542663|ref|XM_003458756.1|	1100	0.0	PREDICTED: Oreochromis niloticus receptor tyrosine-protein kinase erbB-2-like (LOC100690421), mRNA	sp|P70424|ERBB2_MOUSE	577	4e-164	Receptor tyrosine-protein kinase erbB-2 OS=Mus musculus GN=Erbb2 PE=1 SV=3	--	--	--	--	--	K05083	0.0	805	dre:386966	receptor tyrosine-protein kinase erbB-2 [EC:2.7.10.1]	GO:0048914//myelination of anterior lateral line nerve axons;GO:0032321//positive regulation of Rho GTPase activity;GO:0008284//positive regulation of cell proliferation;GO:0007507//heart development;GO:0007169//transmembrane receptor protein tyrosine kinase signaling pathway;GO:0014044//Schwann cell development;GO:0033088//negative regulation of immature T cell proliferation in thymus;GO:0043410…	GO:0004714//transmembrane receptor protein tyrosine kinase activity;GO:0004716//receptor signaling protein tyrosine kinase activity;GO:0005524//ATP binding;GO:0019899//enzyme binding	GO:0016324//apical plasma membrane;GO:0016323//basolateral plasma membrane;GO:0043231//intracellular membrane-bounded organelle;GO:0016021//integral to membrane;GO:0044444//cytoplasmic part	ko04020//Calcium signaling pathway;ko05212//Pancreatic cancer;ko05219//Bladder cancer;ko05215//Prostate cancer;ko04520//Adherens junction;ko05213//Endometrial cancer;ko04510//Focal adhesion;ko05200//Pathways in cancer;ko04012//ErbB signaling pathway;ko05223//Non-small cell lung cancer
CL3820.Contig1_All	1343	1344	108	57.2049	4.1176	-3.7963	Down	1.0992e-302	1.2926e-300	gi|410915268|ref|XP_003971109.1|	224.6	9e-57	PREDICTED: delta(14)-sterol reductase-like [Takifugu rubripes]	gi|410915267|ref|XM_003971060.1|	418	1e-113	PREDICTED: Takifugu rubripes delta(14)-sterol reductase-like (LOC101069224), mRNA	sp|Q8WMV1|ERG24_BOVIN	192	2e-48	Delta(14)-sterol reductase OS=Bos taurus GN=TM7SF2 PE=1 SV=1	RSc2022	52.8	1e-06	COG2020	Putative protein-S-isoprenylcysteine methyltransferase	K00222	6e-52	205	dre:494054	delta14-sterol reductase [EC:1.3.1.70]	GO:0006695//cholesterol biosynthetic process;GO:0055114//oxidation-reduction process	GO:0050613//delta14-sterol reductase activity	GO:0005789//endoplasmic reticulum membrane;GO:0005887//integral to plasma membrane	ko01100//Metabolic pathways;ko00100//Steroid biosynthesis
CL3360.Contig1_All	462	74	1459	9.1559	161.7005	4.1425	Up	1.3346e-302	1.5662e-300	gi|229367984|gb|ACQ58972.1|	219.9	2e-56	ATP synthase lipid-binding protein, mitochondrial precursor [Anoplopoma fimbria]	gi|348516460|ref|XM_003445709.1|	371	2e-99	PREDICTED: Oreochromis niloticus ATP synthase lipid-binding protein, mitochondrial-like, transcript variant 1 (LOC100695831), mRNA	sp|Q71S46|AT5G3_RAT	164	7e-41	ATP synthase lipid-binding protein, mitochondrial OS=Rattus norvegicus GN=Atp5g3 PE=2 SV=1	Q0130	67.0	1e-11	COG0636	F0F1-type ATP synthase, subunit c/Archaeal/vacuolar-type H+-ATPase, subunit K	K02128	3e-48	190	dre:81541	F-type H+-transporting ATPase subunit c [EC:3.6.3.14]	GO:0015986//ATP synthesis coupled proton transport;GO:0015991//ATP hydrolysis coupled proton transport	GO:0015078//hydrogen ion transmembrane transporter activity;GO:0008289//lipid binding	GO:0016021//integral to membrane;GO:0045263//proton-transporting ATP synthase complex, coupling factor F(o)	ko01100//Metabolic pathways;ko05012//Parkinson's disease;ko00190//Oxidative phosphorylation;ko05010//Alzheimer's disease;ko05016//Huntington's disease
CL4433.Contig2_All	1796	1847	313	58.7855	8.9235	-2.7198	Down	2.1641e-302	2.5343e-300	gi|379062622|gb|AFC89899.1|	551.2	6e-155	complement component C3 [Miichthys miiuy]	gi|379062621|gb|JQ033711.1|	950	0.0	Miichthys miiuy isolate C3L complement component C3 mRNA, complete cds	sp|P98093|CO3_ONCMY	311	2e-84	Complement C3 (Fragment) OS=Oncorhynchus mykiss GN=c3 PE=1 SV=1	--	--	--	--	--	K03990	1e-70	268	dre:30491	complement component 3	-	-	-	ko05150//Staphylococcus aureus infection;ko05322//Systemic lupus erythematosus;ko04610//Complement and coagulation cascades;ko05134//Legionellosis;ko04145//Phagosome;ko05133//Pertussis;ko05152//Tuberculosis;ko05140//Leishmaniasis;ko05142//Chagas disease (American trypanosomiasis);ko05168//Herpes simplex infection
CL3044.Contig1_All	648	2344	562	206.7723	44.4078	-2.2192	Down	8.8376e-302	1.0328e-299	--	--	--	--	--	--	--	--	--	--	--	--	--	--	--	--	--	--	--	--	--	--	-	-	-	--
Unigene10914_All	2787	2250	515	46.1483	9.4617	-2.2861	Down	1.2788e-300	1.4913e-298	gi|213512516|ref|NP_001134098.1|	285.8	8e-75	Type-1 angiotensin II receptor-associated protein-like [Salmo salar] >gi|209730702|gb|ACI66220.1| Type-1 angiotensin II receptor-associated protein-like [Salmo salar]	gi|348520413|ref|XM_003447675.1|	272	9e-69	PREDICTED: Oreochromis niloticus type-1 angiotensin II receptor-associated protein-like (LOC100710409), mRNA	sp|Q5EBF8|ATRAP_XENTR	196	3e-49	Type-1 angiotensin II receptor-associated protein-like OS=Xenopus tropicalis GN=agtrap PE=2 SV=1	--	--	--	--	--	--	--	--	--	--	-	-	GO:0044464//cell part;GO:0016020//membrane	--
Unigene4240_All	1059	1132	47	61.1027	2.2725	-4.7489	Down	8.0000e-298	9.3102e-296	--	--	--	--	gi|167555241|ref|NM_001114410.1|	67.9	1e-07	Danio rerio neurocalcin delta a (ncalda), mRNA >gi|160773472|gb|BC155337.1| Danio rerio zgc:175182, mRNA (cDNA clone MGC:175182 IMAGE:7069802), complete cds	--	--	--	--	--	--	--	--	--	--	--	--	--	--	-	-	-	--
CL2152.Contig4_All	2266	364	2296	9.1823	51.8812	2.4983	Up	2.3642e-297	2.7457e-295	gi|410905579|ref|XP_003966269.1|	57.4	5e-110	PREDICTED: uncharacterized protein LOC101069438 [Takifugu rubripes]	gi|410905578|ref|XM_003966220.1|	73.8	3e-09	PREDICTED: Takifugu rubripes uncharacterized LOC101069438 (LOC101069438), mRNA	sp|O18796|IL6RA_PIG	158	6e-38	Interleukin-6 receptor subunit alpha OS=Sus scrofa GN=IL6R PE=2 SV=2	--	--	--	--	--	K05055	9e-62	239	dre:100135755	interleukin 6 receptor	GO:0044699;GO:0048518;GO:0050896//response to stimulus	GO:0005515//protein binding	-	ko04640//Hematopoietic cell lineage;ko04060//Cytokine-cytokine receptor interaction;ko04630//Jak-STAT signaling pathway
Unigene14488_All	1502	2923	902	111.2420	30.7493	-1.8551	Down	3.1377e-297	3.6365e-295	gi|328677135|gb|AEB31290.1|	332.0	5e-89	hypothetical protein [Epinephelus bruneus]	gi|348514260|ref|XM_003444611.1|	799	0.0	PREDICTED: Oreochromis niloticus cofilin-2-like (LOC100692616), mRNA	sp|P45591|COF2_MOUSE	257	4e-68	Cofilin-2 OS=Mus musculus GN=Cfl2 PE=1 SV=1	--	--	--	--	--	K05765	3e-68	259	dre:321496	cofilin	-	-	-	ko05133//Pertussis;ko04666//Fc gamma R-mediated phagocytosis;ko04360//Axon guidance;ko04810//Regulation of actin cytoskeleton
Unigene13575_All	1360	1107	41	46.5284	1.5436	-4.9137	Down	6.3687e-297	7.3659e-295	gi|348531030|ref|XP_003453013.1|	617.8	4e-175	PREDICTED: ornithine carbamoyltransferase, mitochondrial-like [Oreochromis niloticus]	gi|348531029|ref|XM_003452965.1|	944	0.0	PREDICTED: Oreochromis niloticus ornithine carbamoyltransferase, mitochondrial-like (LOC100708459), mRNA	sp|P00480|OTC_HUMAN	508	1e-143	Ornithine carbamoyltransferase, mitochondrial OS=Homo sapiens GN=OTC PE=1 SV=3	SPAC4G9.10	282	8e-76	COG0078	Ornithine carbamoyltransferase	K00611	1e-153	543	dre:794667	ornithine carbamoyltransferase [EC:2.1.3.3]	GO:0019240//citrulline biosynthetic process;GO:0070207//protein homotrimerization;GO:0055081//anion homeostasis;GO:0006526//arginine biosynthetic process;GO:0001889//liver development;GO:0070781//response to biotin;GO:0000050//urea cycle;GO:0007494//midgut development;GO:0032868//response to insulin stimulus;GO:0042493//response to drug;GO:0010043//response to zinc ion	GO:0004585//ornithine carbamoyltransferase activity;GO:0042301//phosphate ion binding;GO:0005543//phospholipid binding;GO:0016597//amino acid binding	GO:0005743//mitochondrial inner membrane;GO:0009348//ornithine carbamoyltransferase complex;GO:0005759//mitochondrial matrix	ko01100//Metabolic pathways;ko00330//Arginine and proline metabolism
Unigene10201_All	1264	76	1440	3.4370	58.3329	4.0851	Up	8.0000e-296	9.2336e-294	--	--	--	--	gi|12246845|dbj|AB054063.1|	73.8	2e-09	Pagrus major lpl gene for lipoprotein lipase, complete cds	--	--	--	--	--	--	--	--	--	--	--	--	--	--	-	-	-	--
Unigene24042_All	1813	2203	503	69.4587	14.2059	-2.2897	Down	6.0440e-295	6.9616e-293	gi|47220461|emb|CAG03241.1|	387.9	9e-106	unnamed protein product [Tetraodon nigroviridis]	gi|410930981|ref|XM_003978827.1|	781	0.0	PREDICTED: Takifugu rubripes eukaryotic translation initiation factor 2 subunit 2-like (LOC101068508), mRNA	sp|P41035|IF2B_RABIT	371	2e-102	Eukaryotic translation initiation factor 2 subunit 2 OS=Oryctolagus cuniculus GN=EIF2S2 PE=1 SV=1	SPAC6B12.17c	201	3e-51	COG1601	Translation initiation factor 2, beta subunit (eIF-2beta)/eIF-5 N-terminal domain	K03238	3e-102	373	mdo:100028397	translation initiation factor 2 subunit 2	GO:0006413//translational initiation	GO:0046872//metal ion binding;GO:0005515//protein binding;GO:0003743//translation initiation factor activity	GO:0005850//eukaryotic translation initiation factor 2 complex;GO:0005829//cytosol	ko03013//RNA transport
CL2358.Contig3_All	5630	2900	895	29.4442	8.1398	-1.8549	Down	7.1288e-295	8.1944e-293	gi|348542324|ref|XP_003458635.1|	1565.4	0.0	PREDICTED: ectonucleotide pyrophosphatase/phosphodiesterase family member 2-like [Oreochromis niloticus]	gi|432881034|ref|XM_004073725.1|	1659	0.0	PREDICTED: Oryzias latipes ectonucleotide pyrophosphatase/phosphodiesterase family member 2-like (LOC101164324), mRNA	sp|Q13822|ENPP2_HUMAN	1150	0.0	Ectonucleotide pyrophosphatase/phosphodiesterase family member 2 OS=Homo sapiens GN=ENPP2 PE=1 SV=3	SPBC725.05c	217	2e-55	COG1524	Uncharacterized proteins of the AP superfamily	K01122	0.0	1193	dre:100332039	ectonucleotide pyrophosphatase/phosphodiesterase family member 2 [EC:3.1.4.39]	GO:0045765//regulation of angiogenesis;GO:0048709//oligodendrocyte differentiation;GO:0008152//metabolic process;GO:0006955//immune response	GO:0005044//scavenger receptor activity;GO:0046872//metal ion binding;GO:0008081//phosphoric diester hydrolase activity;GO:0003676//nucleic acid binding;GO:0030247//polysaccharide binding;GO:0004622//lysophospholipase activity	-	ko00565//Ether lipid metabolism
Unigene3763_All	3820	1153	56	17.2534	0.7506	-4.5227	Down	1.7880e-294	2.0510e-292	gi|348518515|ref|XP_003446777.1|	1812.3	0.0	PREDICTED: hephaestin-like protein 1 [Oreochromis niloticus]	gi|348518514|ref|XM_003446729.1|	973	0.0	PREDICTED: Oreochromis niloticus hephaestin-like 1 (HEPHL1), mRNA	sp|Q6MZM0|HPHL1_HUMAN	1246	0.0	Hephaestin-like protein 1 OS=Homo sapiens GN=HEPHL1 PE=2 SV=2	SPAC1F7.08	52.8	5e-06	COG2132	Putative multicopper oxidases	K14735	0.0	1211	mgp:100550447	hephaestin	GO:0055114//oxidation-reduction process	GO:0004322//ferroxidase activity	-	ko04978//Mineral absorption
Unigene13957_All	1745	1796	306	58.8330	8.9789	-2.7120	Down	3.5441e-293	4.0572e-291	gi|348510102|ref|XP_003442585.1|	739.6	0.0	PREDICTED: UPF0420 protein C16orf58 homolog [Oreochromis niloticus]	gi|348510101|ref|XM_003442537.1|	1055	0.0	PREDICTED: Oreochromis niloticus UPF0420 protein C16orf58 homolog (LOC100693512), mRNA	sp|Q91W34|CP058_MOUSE	399	1e-110	UPF0420 protein C16orf58 homolog OS=Mus musculus PE=2 SV=1	--	--	--	--	--	--	--	--	--	--	-	-	-	--
Unigene12001_All	569	950	8	95.4380	0.7199	-7.0506	Down	4.7749e-293	5.4550e-291	--	--	--	--	gi|354792813|gb|JN957314.1|	67.9	5e-08	Mus musculus targeted KO-first, conditional ready, lacZ-tagged mutant allele Ash2l:tm1a(EUCOMM)Wtsi; transgenic	--	--	--	--	--	--	--	--	--	--	--	--	--	--	-	-	-	--
Unigene4082_All	2096	2118	464	57.7623	11.3351	-2.3493	Down	1.1600e-292	1.3226e-290	gi|410929279|ref|XP_003978027.1|	426.8	2e-117	PREDICTED: ER lumen protein retaining receptor 2-like [Takifugu rubripes]	gi|112420759|gb|BT027576.1|	983	0.0	Gasterosteus aculeatus clone CGX46-A10 mRNA sequence	sp|P33947|ERD22_HUMAN	414	4e-115	ER lumen protein retaining receptor 2 OS=Homo sapiens GN=KDELR2 PE=1 SV=1	YBL040c	209	1e-53	COG5196	ER lumen protein retaining receptor	K10949	6e-115	415	dre:325464	ER lumen protein retaining receptor	GO:0006621//protein retention in ER lumen;GO:0016192//vesicle-mediated transport;GO:0006886//intracellular protein transport	GO:0005046//KDEL sequence binding	GO:0005789//endoplasmic reticulum membrane;GO:0005794//Golgi apparatus;GO:0016021//integral to membrane;GO:0005801//cis-Golgi network	ko05110//Vibrio cholerae infection
Unigene11376_All	945	1318	112	79.7248	6.0685	-3.7156	Down	9.2183e-292	1.0489e-289	gi|317419823|emb|CBN81859.1|	301.6	3e-80	Lipocalin [Dicentrarchus labrax]	gi|348512043|ref|XM_003443505.1|	192	2e-45	PREDICTED: Oreochromis niloticus lipocalin-like (LOC100712094), mRNA	sp|Q01584|LIPO_BUFMA	118	2e-26	Lipocalin OS=Bufo marinus PE=1 SV=1	--	--	--	--	--	K01830	3e-65	249	dre:336492	prostaglandin-H2 D-isomerase [EC:5.3.99.2]	GO:0006810//transport;GO:0006629//lipid metabolic process	GO:0036094//small molecule binding;GO:0001972//retinoic acid binding;GO:0004667//prostaglandin-D synthase activity;GO:0005215//transporter activity	GO:0005576//extracellular region	ko01100//Metabolic pathways;ko00590//Arachidonic acid metabolism
CL1148.Contig2_All	901	330	2183	20.9363	124.0586	2.5669	Up	1.2972e-291	1.4730e-289	gi|209737520|gb|ACI69629.1|	432.2	1e-119	Eukaryotic translation initiation factor 3 subunit K [Salmo salar]	gi|348522982|ref|XM_003448955.1|	896	0.0	PREDICTED: Oreochromis niloticus eukaryotic translation initiation factor 3 subunit K-like (LOC100697615), mRNA	sp|Q567V6|EIF3K_DANRE	415	8e-116	Eukaryotic translation initiation factor 3 subunit K OS=Danio rerio GN=eif3k PE=2 SV=1	--	--	--	--	--	K15028	3e-115	415	dre:550245	translation initiation factor 3 subunit K	GO:0006446//regulation of translational initiation	GO:0003743//translation initiation factor activity;GO:0043022//ribosome binding	GO:0005852//eukaryotic translation initiation factor 3 complex;GO:0005634//nucleus	--
Unigene4700_All	1045	1665	4898	91.0768	239.9941	1.3978	Up	9.9836e-291	1.1313e-288	gi|348505272|ref|XP_003440185.1|	426.8	9e-118	PREDICTED: dehydrogenase/reductase SDR family member 11-like [Oreochromis niloticus]	gi|348505551|ref|XM_003440277.1|	551	1e-153	PREDICTED: Oreochromis niloticus dehydrogenase/reductase SDR family member 11-like (LOC100694215), mRNA	sp|Q71R50|DHR11_CHICK	400	2e-111	Dehydrogenase/reductase SDR family member 11 OS=Gallus gallus GN=DHRS11 PE=2 SV=1	SA2266	139	6e-33	COG4221	Short-chain alcohol dehydrogenase of unknown specificity	K16066	2e-28	127	api:100162592	malonic semialdehyde reductase [EC:1.1.1.-]	GO:0055114//oxidation-reduction process	GO:0016491//oxidoreductase activity;GO:0000166//nucleotide binding	GO:0005576//extracellular region	ko01100//Metabolic pathways;ko00830//Retinol metabolism;ko04146//Peroxisome;ko01040//Biosynthesis of unsaturated fatty acids;ko00240//Pyrimidine metabolism
CL2155.Contig1_All	555	24	1190	2.4719	109.7873	5.4729	Up	6.2578e-289	7.0771e-287	gi|432926493|ref|XP_004080856.1|	80.9	1e-59	PREDICTED: 60S ribosomal protein L22-like 1-like [Oryzias latipes]	gi|56355803|emb|CR708471.2|	424	1e-115	Tetraodon nigroviridis full-length cDNA	sp|Q5I0R6|RL22L_XENTR	155	1e-46	60S ribosomal protein L22-like 1 OS=Xenopus tropicalis GN=rpl22l1 PE=2 SV=1	--	--	--	--	--	K02891	4e-53	165	dre:735250	large subunit ribosomal protein L22e	GO:0006412//translation	GO:0003735//structural constituent of ribosome;GO:0016787//hydrolase activity	GO:0005840//ribosome	ko03010//Ribosome
Unigene3362_All	3228	1321	117	23.3926	1.8559	-3.6559	Down	1.5505e-288	1.7499e-286	gi|348505020|ref|XP_003440059.1|	845.1	0.0	PREDICTED: MAP kinase-interacting serine/threonine-protein kinase 1-like [Oreochromis niloticus]	gi|348505019|ref|XM_003440011.1|	1344	0.0	PREDICTED: Oreochromis niloticus MAP kinase-interacting serine/threonine-protein kinase 1-like (LOC100711270), mRNA	sp|Q66JF3|MKNK1_XENTR	649	0.0	MAP kinase-interacting serine/threonine-protein kinase 1 OS=Xenopus tropicalis GN=mknk1 PE=2 SV=1	SPAC14C4.03	122	5e-27	COG0515	Serine/threonine protein kinase	K04372	0.0	694	dre:555974	MAP kinase interacting serine/threonine kinase [EC:2.7.11.1]	GO:0018105//peptidyl-serine phosphorylation;GO:0007243//intracellular protein kinase cascade;GO:0006417//regulation of translation;GO:0008543//fibroblast growth factor receptor signaling pathway;GO:0006950//response to stress	GO:0004674//protein serine/threonine kinase activity;GO:0005524//ATP binding;GO:0005515//protein binding	GO:0005829//cytosol;GO:0005634//nucleus	ko04910//Insulin signaling pathway;ko04010//MAPK signaling pathway
Unigene11453_All	1061	1484	180	79.9518	8.6867	-3.2023	Down	1.0805e-287	1.2170e-285	gi|229367260|gb|ACQ58610.1|	213.0	2e-53	BET1 homolog [Anoplopoma fimbria] >gi|229367406|gb|ACQ58683.1| BET1 homolog [Anoplopoma fimbria]	gi|432952872|ref|XM_004085172.1|	313	1e-81	PREDICTED: Oryzias latipes BET1 homolog (LOC101158079), mRNA	sp|Q62896|BET1_RAT	151	3e-36	BET1 homolog OS=Rattus norvegicus GN=Bet1 PE=1 SV=1	--	--	--	--	--	K08504	1e-42	174	dre:415135	blocked early in transport 1	-	-	-	ko04130//SNARE interactions in vesicular transport
Unigene42507_All	1706	1	1041	0.0335	31.2442	9.8652	Up	3.5124e-287	3.9484e-285	gi|348511505|ref|XP_003443284.1|	918.7	0.0	PREDICTED: dentin matrix protein 4-like [Oreochromis niloticus]	gi|348511504|ref|XM_003443236.1|	938	0.0	PREDICTED: Oreochromis niloticus dentin matrix protein 4-like (LOC100708249), mRNA	sp|Q8IXL6|DMP4_HUMAN	487	4e-137	Extracellular serine/threonine protein kinase FAM20C OS=Homo sapiens GN=FAM20C PE=1 SV=2	--	--	--	--	--	--	--	--	--	--	-	-	-	--
Unigene14519_All	1384	1277	4149	52.7430	153.4990	1.5412	Up	9.1901e-285	1.0310e-282	gi|348506261|ref|XP_003440678.1|	530.0	1e-148	PREDICTED: UPF0762 protein C6orf58 homolog [Oreochromis niloticus]	gi|348506260|ref|XM_003440630.1|	258	6e-65	PREDICTED: Oreochromis niloticus UPF0762 protein C6orf58 homolog (LOC100698027), mRNA	sp|Q5QT17|CF058_ONCMY	417	3e-116	UPF0762 protein C6orf58 homolog OS=Oncorhynchus mykiss PE=2 SV=1	--	--	--	--	--	--	--	--	--	--	GO:0055123//digestive system development;GO:0001889//liver development	-	GO:0005615//extracellular space	--
CL1531.Contig2_All	4361	553	2674	7.2485	31.3959	2.1148	Up	3.8465e-283	4.3067e-281	gi|432851983|ref|XP_004067137.1|	64.7	5e-08	PREDICTED: fibronectin-like [Oryzias latipes]	gi|348516631|ref|XR_134816.1|	1241	0.0	PREDICTED: Oreochromis niloticus fibronectin-like (LOC100696180), miscRNA	sp|P07589|FINC_BOVIN	1305	0.0	Fibronectin OS=Bos taurus GN=FN1 PE=1 SV=4	--	--	--	--	--	K05717	0.0	1539	dre:100005469	fibronectin 1	GO:0016337//cell-cell adhesion;GO:0060956//endocardial cell differentiation;GO:0045198//establishment of epithelial cell apical/basal polarity;GO:0001757//somite specification;GO:0035050//embryonic heart tube development;GO:0003007//heart morphogenesis	GO:0005178//integrin binding	-	ko05146//Amoebiasis;ko05100//Bacterial invasion of epithelial cells;ko04512//ECM-receptor interaction;ko04810//Regulation of actin cytoskeleton;ko04510//Focal adhesion;ko05222//Small cell lung cancer;ko05200//Pathways in cancer
CL2363.Contig2_All	505	3193	7407	361.4243	751.0157	1.0551	Up	1.3648e-282	1.5250e-280	gi|432959902|ref|XP_004086395.1|	258.1	1e-67	PREDICTED: 60S ribosomal protein L22-like [Oryzias latipes]	gi|432959901|ref|XM_004086347.1|	505	1e-140	PREDICTED: Oryzias latipes 60S ribosomal protein L22-like (LOC101175136), mRNA	sp|P67985|RL22_PIG	241	5e-64	60S ribosomal protein L22 OS=Sus scrofa GN=RPL22 PE=2 SV=2	--	--	--	--	--	K02891	2e-63	241	mgp:100547908	large subunit ribosomal protein L22e	GO:0000184//nuclear-transcribed mRNA catabolic process, nonsense-mediated decay;GO:0006415//translational termination;GO:0006413//translational initiation;GO:0006414//translational elongation;GO:0019083//viral transcription;GO:0006614//SRP-dependent cotranslational protein targeting to membrane;GO:0046632//alpha-beta T cell differentiation	GO:0008201//heparin binding;GO:0003735//structural constituent of ribosome;GO:0003723//RNA binding	GO:0022625//cytosolic large ribosomal subunit	ko03010//Ribosome
CL253.Contig1_All	1022	2691	6568	150.5125	329.0640	1.1285	Up	2.3645e-279	2.6368e-277	gi|47211373|emb|CAF89826.1|	561.2	2e-158	unnamed protein product [Tetraodon nigroviridis]	gi|112420778|gb|BT027595.1|	1090	0.0	Gasterosteus aculeatus clone CGX58-A04 mRNA sequence	sp|Q5ZME2|MDHC_CHICK	501	1e-141	Malate dehydrogenase, cytoplasmic OS=Gallus gallus GN=MDH1 PE=2 SV=1	DR0325	317	2e-86	COG0039	Malate/lactate dehydrogenases	K00025	1e-145	516	dre:335715	malate dehydrogenase [EC:1.1.1.37]	GO:0006108//malate metabolic process;GO:0006099//tricarboxylic acid cycle;GO:0044262//cellular carbohydrate metabolic process	GO:0000166//nucleotide binding;GO:0030060//L-malate dehydrogenase activity	-	ko01100//Metabolic pathways;ko00620//Pyruvate metabolism;ko00630//Glyoxylate and dicarboxylate metabolism;ko00020//Citrate cycle (TCA cycle);ko04964//Proximal tubule bicarbonate reclamation
CL2546.Contig1_All	1037	1355	4252	74.6914	209.9484	1.4910	Up	4.9872e-278	5.5506e-276	gi|67767269|gb|AAY79245.1|	440.3	7e-122	nephrosin [Siniperca chuatsi]	gi|67767268|gb|AY909437.1|	767	0.0	Siniperca chuatsi clone C109 nephrosin mRNA, partial cds	sp|P31580|HCE1_ORYLA	186	7e-47	High choriolytic enzyme 1 OS=Oryzias latipes GN=hcea PE=1 SV=1	--	--	--	--	--	K08076	8e-38	158	cel:4R79.1	astacin [EC:3.4.24.21]	-	GO:0046872//metal ion binding;GO:0008237//metallopeptidase activity	-	ko04974//Protein digestion and absorption
Unigene22630_All	2241	1084	52	27.6501	1.1881	-4.5406	Down	1.2163e-277	1.3484e-275	gi|348531713|ref|XP_003453353.1|	584.7	7e-165	PREDICTED: 3-keto-steroid reductase-like [Oreochromis niloticus]	gi|348531712|ref|XM_003453305.1|	809	0.0	PREDICTED: Oreochromis niloticus 3-keto-steroid reductase-like (LOC100708654), mRNA	sp|Q62904|DHB7_RAT	454	4e-127	3-keto-steroid reductase OS=Rattus norvegicus GN=Hsd17b7 PE=1 SV=1	Rv0439c	84.7	6e-16	COG1028	Dehydrogenases with different specificities (related to short-chain alcohol dehydrogenases)	K13373	7e-144	511	dre:100332819	estradiol 17beta-dehydrogenase / 3-keto steroid reductase [EC:1.1.1.62 1.1.1.270]	GO:0055114//oxidation-reduction process;GO:0006703//estrogen biosynthetic process;GO:0006695//cholesterol biosynthetic process	GO:0005148//prolactin receptor binding;GO:0000253//3-keto sterol reductase activity;GO:0004303//estradiol 17-beta-dehydrogenase activity;GO:0000166//nucleotide binding	GO:0016021//integral to membrane;GO:0005783//endoplasmic reticulum;GO:0005886//plasma membrane	ko01100//Metabolic pathways;ko00100//Steroid biosynthesis;ko00140//Steroid hormone biosynthesis
Unigene20758_All	729	1427	173	111.8939	12.1511	-3.2030	Down	8.9181e-277	9.8669e-275	gi|410921530|ref|XP_003974236.1|	351.7	1e-95	PREDICTED: collagen alpha-1(XXVII) chain B-like [Takifugu rubripes]	gi|410921529|ref|XM_003974187.1|	565	1e-157	PREDICTED: Takifugu rubripes collagen alpha-1(XXVII) chain B-like (LOC101077060), mRNA	sp|P35610|SOAT1_HUMAN	176	6e-44	Sterol O-acyltransferase 1 OS=Homo sapiens GN=SOAT1 PE=1 SV=3	--	--	--	--	--	K00637	2e-66	252	dre:564424	sterol O-acyltransferase [EC:2.3.1.26]	GO:0010878//cholesterol storage;GO:0033344//cholesterol efflux;GO:0010742//macrophage derived foam cell differentiation;GO:0034435//cholesterol esterification;GO:0008203//cholesterol metabolic process;GO:0034379//very-low-density lipoprotein particle assembly;GO:0042986//positive regulation of amyloid precursor protein biosynthetic process;GO:0042632//cholesterol homeostasis	GO:0034736//cholesterol O-acyltransferase activity;GO:0015485//cholesterol binding;GO:0000062//fatty-acyl-CoA binding	GO:0005789//endoplasmic reticulum membrane	ko00100//Steroid biosynthesis
CL286.Contig1_All	2622	1838	357	40.0703	6.9716	-2.5230	Down	1.4744e-276	1.6281e-274	gi|348522155|ref|XP_003448591.1|	749.2	0.0	PREDICTED: translocation protein SEC62-like [Oreochromis niloticus]	gi|410923972|ref|XM_003975407.1|	922	0.0	PREDICTED: Takifugu rubripes translocation protein SEC62-like (LOC101079550), mRNA	sp|Q5F3A1|SEC62_CHICK	607	3e-173	Translocation protein SEC62 OS=Gallus gallus GN=SEC62 PE=2 SV=1	SPAC17G6.09	95.5	4e-19	COG5232	Preprotein translocase subunit Sec62	K12275	0.0	680	dre:563660	translocation protein SEC62	GO:0015031//protein transport	GO:0008565//protein transporter activity	GO:0005789//endoplasmic reticulum membrane;GO:0045111//intermediate filament cytoskeleton;GO:0016235//aggresome;GO:0016021//integral to membrane	ko04141//Protein processing in endoplasmic reticulum;ko03060//Protein export
CL2152.Contig5_All	2358	441	2381	10.6907	51.7028	2.2739	Up	5.4730e-276	6.0315e-274	gi|410905579|ref|XP_003966269.1|	441.0	1e-121	PREDICTED: uncharacterized protein LOC101069438 [Takifugu rubripes]	gi|410905578|ref|XM_003966220.1|	73.8	3e-09	PREDICTED: Takifugu rubripes uncharacterized LOC101069438 (LOC101069438), mRNA	sp|O18796|IL6RA_PIG	158	6e-38	Interleukin-6 receptor subunit alpha OS=Sus scrofa GN=IL6R PE=2 SV=2	--	--	--	--	--	K05055	1e-67	258	dre:100135755	interleukin 6 receptor	GO:0009617//response to bacterium;GO:0046427//positive regulation of JAK-STAT cascade;GO:0044707;GO:0019221//cytokine-mediated signaling pathway;GO:0050731//positive regulation of peptidyl-tyrosine phosphorylation;GO:0009719;GO:1901700	GO:0005515//protein binding;GO:0004896//cytokine receptor activity	GO:0044459//plasma membrane part	ko04640//Hematopoietic cell lineage;ko04060//Cytokine-cytokine receptor interaction;ko04630//Jak-STAT signaling pathway
CL717.Contig2_All	1005	371	2195	21.1017	111.8321	2.4059	Up	2.9626e-272	3.2522e-270	gi|410924059|ref|XP_003975499.1|	458.4	2e-127	PREDICTED: elongation factor 1-delta-like isoform 1 [Takifugu rubripes]	gi|56352158|emb|CR700877.2|	720	0.0	Tetraodon nigroviridis full-length cDNA	sp|P29693|EF1D_XENLA	309	7e-84	Elongation factor 1-delta OS=Xenopus laevis GN=eef1d PE=1 SV=1	SPCC1450.04	165	1e-40	COG2092	Translation elongation factor EF-1beta	K15410	2e-91	336	dre:560745	elongation factor 1-delta	GO:0006412//translation	-	-	ko05168//Herpes simplex infection
Unigene19618_All	3149	1005	37	18.2433	0.6016	-4.9224	Down	5.5944e-270	6.1172e-268	gi|410919063|ref|XP_003973004.1|	979.9	0.0	PREDICTED: 6-phosphofructo-2-kinase/fructose-2,6-bisphosphatase 3-like [Takifugu rubripes]	gi|410919062|ref|XM_003972955.1|	1596	0.0	PREDICTED: Takifugu rubripes 6-phosphofructo-2-kinase/fructose-2,6-bisphosphatase 3-like (LOC101065089), mRNA	sp|Q16875|F263_HUMAN	786	0.0	6-phosphofructo-2-kinase/fructose-2,6-bisphosphatase 3 OS=Homo sapiens GN=PFKFB3 PE=1 SV=1	YJL155c_2	223	2e-57	COG0406	Fructose-2,6-bisphosphatase	K01103	0.0	865	dre:554477	6-phosphofructo-2-kinase / fructose-2,6-bisphosphatase [EC:2.7.1.105 3.1.3.46]	GO:0007420//brain development;GO:0016310//phosphorylation;GO:0006003//fructose 2,6-bisphosphate metabolic process;GO:0006110//regulation of glycolysis;GO:0006000//fructose metabolic process	GO:0003873//6-phosphofructo-2-kinase activity;GO:0004331//fructose-2,6-bisphosphate 2-phosphatase activity;GO:0005524//ATP binding	-	ko00051//Fructose and mannose metabolism
Unigene30410_All	809	972	29	68.6796	1.8355	-5.2256	Down	2.2677e-269	2.4748e-267	gi|348532225|ref|XP_003453607.1|	311.2	3e-83	PREDICTED: transmembrane protein 97-like [Oreochromis niloticus]	gi|56303829|emb|CR718455.2|	264	6e-67	Tetraodon nigroviridis full-length cDNA	sp|Q6DFQ5|TMM97_XENTR	227	3e-59	Transmembrane protein 97 OS=Xenopus tropicalis GN=tmem97 PE=2 SV=1	--	--	--	--	--	--	--	--	--	--	GO:0042632//cholesterol homeostasis	-	GO:0031965//nuclear membrane;GO:0005886//plasma membrane;GO:0005764//lysosome;GO:0005791//rough endoplasmic reticulum	--
CL533.Contig2_All	475	420	2297	50.5435	247.6084	2.2925	Up	5.9826e-269	6.5037e-267	gi|229366324|gb|ACQ58142.1|	190.3	2e-47	ATP synthase subunit g, mitochondrial [Anoplopoma fimbria] >gi|229367400|gb|ACQ58680.1| ATP synthase subunit g, mitochondrial [Anoplopoma fimbria]	gi|348501123|ref|XM_003438072.1|	240	5e-60	PREDICTED: Oreochromis niloticus ATP synthase subunit g, mitochondrial-like (LOC100712330), mRNA	sp|O75964|ATP5L_HUMAN	149	2e-36	ATP synthase subunit g, mitochondrial OS=Homo sapiens GN=ATP5L PE=1 SV=3	--	--	--	--	--	K02140	4e-43	173	dre:326977	F-type H+-transporting ATPase subunit g [EC:3.6.3.14]	GO:0015986//ATP synthesis coupled proton transport	GO:0008553//hydrogen-exporting ATPase activity, phosphorylative mechanism	GO:0000276//mitochondrial proton-transporting ATP synthase complex, coupling factor F(o)	ko01100//Metabolic pathways;ko00190//Oxidative phosphorylation
CL505.Contig3_All	2113	1565	244	42.3374	5.9127	-2.8400	Down	9.5013e-269	1.0309e-266	--	--	--	--	gi|339409171|ref|NG_029365.1|	93.7	3e-15	Homo sapiens chimerin 2 (CHN2), RefSeqGene on chromosome 7	--	--	--	--	--	--	--	--	--	--	--	--	--	--	-	-	-	--
Unigene17070_All	1499	1451	196	55.3319	6.6950	-3.0470	Down	5.2456e-268	5.6804e-266	gi|229367306|gb|ACQ58633.1|	166.0	4e-39	Dolichol phosphate-mannose biosynthesis regulatory protein [Anoplopoma fimbria]	gi|348505283|ref|XM_003440143.1|	319	2e-83	PREDICTED: Oreochromis niloticus dolichol phosphate-mannose biosynthesis regulatory protein-like (LOC100700803), mRNA	sp|Q9Z325|DPM2_RAT	105	3e-22	Dolichol phosphate-mannose biosynthesis regulatory protein OS=Rattus norvegicus GN=Dpm2 PE=3 SV=3	--	--	--	--	--	K09658	5e-33	142	dre:796295	dolichyl-phosphate mannosyltransferase polypeptide 2, regulatory subunit	GO:0009059//macromolecule biosynthetic process	GO:0016740//transferase activity	GO:0030176//integral to endoplasmic reticulum membrane	ko01100//Metabolic pathways;ko00510//N-Glycan biosynthesis;ko00563//Glycosylphosphatidylinositol(GPI)-anchor biosynthesis
Unigene16238_All	2821	1584	4589	32.0968	83.2939	1.3758	Up	4.4171e-266	4.7741e-264	gi|348539812|ref|XP_003457383.1|	270.4	3e-70	PREDICTED: poly [ADP-ribose] polymerase 4 [Oreochromis niloticus]	gi|348539811|ref|XM_003457335.1|	280	4e-71	PREDICTED: Oreochromis niloticus poly (ADP-ribose) polymerase family, member 4 (PARP4), mRNA	sp|Q9UKK3|PARP4_HUMAN	111	8e-24	Poly [ADP-ribose] polymerase 4 OS=Homo sapiens GN=PARP4 PE=1 SV=3	--	--	--	--	--	K10798	8e-47	189	dre:558045	poly [ADP-ribose] polymerase [EC:2.4.2.30]	-	-	-	ko04064//NF-kappa B signaling pathway;ko03410//Base excision repair
Unigene1575_All	1453	2221	583	87.3761	20.5448	-2.0885	Down	7.4470e-265	8.0179e-263	gi|432936857|ref|XP_004082313.1|	406.8	1e-111	PREDICTED: 14-3-3 protein beta/alpha-1-like [Oryzias latipes]	gi|432936856|ref|XM_004082265.1|	492	1e-135	PREDICTED: Oryzias latipes 14-3-3 protein beta/alpha-1-like (LOC101171621), mRNA	sp|A4K2U9|1433B_PONAB	381	2e-105	14-3-3 protein beta/alpha OS=Pongo abelii GN=YWHAB PE=3 SV=1	SPAC8E11.02c	303	6e-82	COG5040	14-3-3 family protein	K06630	3e-108	392	dre:335195	tyrosine 3-monooxygenase/tryptophan 5-monooxygenase activation protein	GO:0048011//neurotrophin TRK receptor signaling pathway;GO:0045892//negative regulation of transcription, DNA-dependent;GO:0051220//cytoplasmic sequestering of protein;GO:0006915//apoptotic process;GO:0007411//axon guidance;GO:0000186//activation of MAPKK activity;GO:0035329//hippo signaling cascade;GO:0035308//negative regulation of protein dephosphorylation;GO:0007265//Ras protein signal transd…	GO:0050815//phosphoserine binding;GO:0008022//protein C-terminus binding;GO:0003714//transcription corepressor activity;GO:0032403//protein complex binding;GO:0019904//protein domain specific binding;GO:0004497//monooxygenase activity;GO:0042826//histone deacetylase binding	GO:0005829//cytosol;GO:0048471//perinuclear region of cytoplasm;GO:0042470//melanosome;GO:0017053//transcriptional repressor complex	ko05130//Pathogenic Escherichia coli infection;ko05169//Epstein-Barr virus infection;ko04114//Oocyte meiosis;ko04110//Cell cycle;ko04722//Neurotrophin signaling pathway
Unigene25801_All	3807	1801	363	27.0421	4.8823	-2.4696	Down	2.2076e-264	2.3723e-262	gi|410915350|ref|XP_003971150.1|	1058.5	0.0	PREDICTED: moesin-like [Takifugu rubripes]	gi|348537469|ref|XM_003456169.1|	2052	0.0	PREDICTED: Oreochromis niloticus moesin-like (LOC100710883), mRNA	sp|P26041|MOES_MOUSE	940	0.0	Moesin OS=Mus musculus GN=Msn PE=1 SV=3	tolA	72.0	7e-12	COG3064	Membrane protein involved in colicin uptake	K05763	0.0	1009	dre:286739	moesin	GO:2000401//regulation of lymphocyte migration;GO:0007492//endoderm development;GO:0072554//blood vessel lumenization	GO:0005102//receptor binding;GO:0003779//actin binding;GO:0050839//cell adhesion molecule binding;GO:0019901//protein kinase binding	GO:0030315//T-tubule;GO:0019898//extrinsic to membrane;GO:0009898//internal side of plasma membrane;GO:0031527//filopodium membrane;GO:0005856//cytoskeleton;GO:0051286//cell tip;GO:0070062//extracellular vesicular exosome;GO:0009986//cell surface;GO:0001931//uropod;GO:0030667//secretory granule membrane;GO:0016324//apical plasma membrane;GO:0016323//basolateral plasma membrane;GO:0005902//microvi…	ko05162//Measles;ko04670//Leukocyte transendothelial migration;ko04810//Regulation of actin cytoskeleton
CL2363.Contig1_All	468	2950	6840	360.3180	748.3561	1.0545	Up	7.6503e-261	8.1897e-259	gi|229366644|gb|ACQ58302.1|	252.3	5e-66	60S ribosomal protein L22 [Anoplopoma fimbria]	gi|348520415|ref|XM_003447676.1|	521	1e-145	PREDICTED: Oreochromis niloticus 60S ribosomal protein L22-like (LOC100710673), mRNA	sp|Q90YU6|RL22_ICTPU	237	7e-63	60S ribosomal protein L22 OS=Ictalurus punctatus GN=rpl22 PE=2 SV=3	--	--	--	--	--	K02891	1e-62	238	dre:557397	large subunit ribosomal protein L22e	GO:0000184//nuclear-transcribed mRNA catabolic process, nonsense-mediated decay;GO:0006415//translational termination;GO:0006413//translational initiation;GO:0006414//translational elongation;GO:0019083//viral transcription;GO:0006614//SRP-dependent cotranslational protein targeting to membrane;GO:0046632//alpha-beta T cell differentiation	GO:0008201//heparin binding;GO:0003735//structural constituent of ribosome;GO:0003723//RNA binding	GO:0022625//cytosolic large ribosomal subunit	ko03010//Ribosome
CL96.Contig7_All	3202	1211	113	21.6189	1.8070	-3.5806	Down	4.5352e-260	4.8457e-258	gi|348533389|ref|XP_003454188.1|	932.2	0.0	PREDICTED: UDP-glucuronosyltransferase 2A2-like isoform 1 [Oreochromis niloticus]	gi|348533388|ref|XM_003454140.1|	1172	0.0	PREDICTED: Oreochromis niloticus UDP-glucuronosyltransferase 2A2-like, transcript variant 1 (LOC100692828), mRNA	sp|Q6PDD0|UD2A2_MOUSE	614	3e-175	UDP-glucuronosyltransferase 2A2 OS=Mus musculus GN=Ugt2a2 PE=2 SV=1	slr1125	76.3	3e-13	COG1819	Glycosyl transferases, related to UDP-glucuronosyltransferase	K00699	0.0	709	dre:792506	glucuronosyltransferase [EC:2.4.1.17]	-	GO:0016757//transferase activity, transferring glycosyl groups	-	ko01100//Metabolic pathways;ko00982//Drug metabolism - cytochrome P450;ko00830//Retinol metabolism;ko00980//Metabolism of xenobiotics by cytochrome P450;ko00040//Pentose and glucuronate interconversions;ko00140//Steroid hormone biosynthesis;ko00053//Ascorbate and aldarate metabolism;ko00983//Drug metabolism - other enzymes;ko00500//Starch and sucrose metabolism;ko00860//Porphyrin and chlorophyll …
Unigene14560_All	530	1090	3635	117.5602	351.1774	1.5788	Up	1.3791e-258	1.4707e-256	gi|432937270|ref|XP_004082419.1|	133.7	3e-30	PREDICTED: interferon alpha-inducible protein 27-like protein 2-like [Oryzias latipes]	gi|320118056|emb|FN665389.1|	101	3e-18	Dicentrarchus labrax mRNA for interferon-inducible protein ISG12 (isg12 gene)	sp|Q8R412|IF27A_MOUSE	89.7	3e-18	Interferon alpha-inducible protein 27-like protein 2A OS=Mus musculus GN=Ifi27l2a PE=3 SV=1	--	--	--	--	--	K03626	1e-06	52.8	gga:396544	nascent polypeptide-associated complex subunit alpha	-	-	-	--
CL3065.Contig1_All	1702	1647	301	55.3151	9.0553	-2.6108	Down	6.8445e-258	7.2853e-256	gi|348514221|ref|XP_003444639.1|	888.3	0.0	PREDICTED: phosphoethanolamine N-methyltransferase 3-like [Oreochromis niloticus]	gi|410913564|ref|XM_003970210.1|	1174	0.0	PREDICTED: Takifugu rubripes phosphoethanolamine N-methyltransferase 3-like (LOC101075688), mRNA	sp|Q9TYP1|STRM1_CAEEL	54.3	8e-07	Sterol 4-C-methyltransferase strm-1 OS=Caenorhabditis elegans GN=strm-1 PE=3 SV=2	mll3672	107	8e-23	COG0500	SAM-dependent methyltransferases	K00568	6e-09	63.2	xtr:100497474	2-polyprenyl-6-hydroxyphenyl methylase / 3-demethylubiquinone-9 3-methyltransferase [EC:2.1.1.222 2.1.1.64]	GO:0032259//methylation	GO:0008168//methyltransferase activity	-	ko01100//Metabolic pathways;ko00130//Ubiquinone and other terpenoid-quinone biosynthesis
CL296.Contig2_All	557	564	2543	57.8807	233.7702	2.0139	Up	4.5249e-253	4.7800e-251	--	--	--	--	gi|310894169|gb|HM596030.1|	95.6	2e-16	Morone chrysops x Morone saxatilis piscidin-5 precursor, mRNA, complete cds	--	--	--	--	--	--	--	--	--	--	--	--	--	--	-	-	-	--
Unigene26482_All	2244	1700	342	43.3048	7.8037	-2.4723	Down	5.4719e-250	5.7695e-248	gi|323649920|gb|ADX97046.1|	639.0	0.0	solute carrier family 35 member b1 [Perca flavescens]	gi|323649919|gb|HQ206448.1|	1257	0.0	Perca flavescens clone Pf_10 solute carrier family 35 member b1 (Slc35b1) mRNA, partial cds	sp|Q66HX0|S35B1_DANRE	577	5e-164	Solute carrier family 35 member B1 OS=Danio rerio GN=slc35b1 PE=2 SV=1	SPBC839.11c	169	2e-41	COG0697	Permeases of the drug/metabolite transporter (DMT) superfamily	K15275	2e-163	577	dre:100330261	solute carrier family 35 (UDP-galactose transporter), member B1	GO:0072334//UDP-galactose transmembrane transport	GO:0005459//UDP-galactose transmembrane transporter activity	GO:0005789//endoplasmic reticulum membrane;GO:0016021//integral to membrane	--
Unigene19498_All	1928	310	1937	9.1910	51.4423	2.4847	Up	1.3275e-249	1.3971e-247	gi|348510562|ref|XP_003442814.1|	879.8	0.0	PREDICTED: solute carrier family 2, facilitated glucose transporter member 9-like [Oreochromis niloticus]	gi|348510561|ref|XM_003442766.1|	1306	0.0	PREDICTED: Oreochromis niloticus solute carrier family 2, facilitated glucose transporter member 9-like (LOC100708877), mRNA	sp|Q9NRM0|GTR9_HUMAN	631	1e-180	Solute carrier family 2, facilitated glucose transporter member 9 OS=Homo sapiens GN=SLC2A9 PE=1 SV=2	YBR241c	173	1e-42	COG0477	Permeases of the major facilitator superfamily	K08146	0.0	659	cfa:479093	MFS transporter, SP family, solute carrier family 2 (facilitated glucose transporter), member 9	GO:0035428//hexose transmembrane transport;GO:0015758//glucose transport;GO:0046415//urate metabolic process	GO:0005355//glucose transmembrane transporter activity	GO:0005887//integral to plasma membrane;GO:0005635//nuclear envelope	--
Unigene541_All	1777	1365	189	43.9092	5.4459	-3.0113	Down	2.8274e-249	2.9701e-247	gi|348520540|ref|XP_003447785.1|	528.5	4e-148	PREDICTED: angiopoietin-related protein 1-like [Oreochromis niloticus]	gi|348520539|ref|XM_003447737.1|	755	0.0	PREDICTED: Oreochromis niloticus angiopoietin-related protein 1-like (LOC100706024), mRNA	sp|O95841|ANGL1_HUMAN	137	8e-32	Angiopoietin-related protein 1 OS=Homo sapiens GN=ANGPTL1 PE=2 SV=1	--	--	--	--	--	K10104	1e-32	142	spu:581954	ficolin	-	-	-	ko04610//Complement and coagulation cascades
Unigene20091_All	1137	1518	261	76.3170	11.7538	-2.6989	Down	8.7298e-247	9.1531e-245	--	--	--	--	gi|192765898|gb|EU727046.1|	63.9	2e-06	Sciaenops ocellatus microsatellite Scoc52 sequence	--	--	--	--	--	--	--	--	--	--	--	--	--	--	-	-	-	--
Unigene29289_All	2145	315	1936	8.3945	46.2143	2.4608	Up	9.8442e-247	1.0302e-244	gi|317419191|emb|CBN81228.1|	540.0	1e-151	Mu-crystallin homolog [Dicentrarchus labrax]	gi|348502127|ref|XM_003438573.1|	494	1e-135	PREDICTED: Oreochromis niloticus mu-crystallin homolog (LOC100709479), mRNA	sp|O54983|CRYM_MOUSE	364	4e-100	Thiomorpholine-carboxylate dehydrogenase OS=Mus musculus GN=Crym PE=1 SV=1	MTH1495	157	7e-38	COG2423	Predicted ornithine cyclodeaminase, mu-crystallin homolog	--	--	--	--	--	GO:0000122//negative regulation of transcription from RNA polymerase II promoter;GO:0042403//thyroid hormone metabolic process;GO:0007605//sensory perception of sound;GO:0070327//thyroid hormone transport;GO:0033280//response to vitamin D;GO:0009725//response to hormone stimulus;GO:0006839//mitochondrial transport	GO:0008473//ornithine cyclodeaminase activity;GO:0003714//transcription corepressor activity;GO:0070324//thyroid hormone binding;GO:0050661//NADP binding;GO:0016491//oxidoreductase activity;GO:0042803//protein homodimerization activity	GO:0005730//nucleolus;GO:0005829//cytosol;GO:0005886//plasma membrane;GO:0005739//mitochondrion	--
Unigene29554_All	1773	192	1611	6.1902	46.5248	2.9099	Up	1.3574e-246	1.4179e-244	gi|348522090|ref|XP_003448559.1|	755.4	0.0	PREDICTED: metallophosphoesterase 1-like [Oreochromis niloticus]	gi|348522089|ref|XM_003448511.1|	860	0.0	PREDICTED: Oreochromis niloticus metallophosphoesterase 1-like (LOC100711040), mRNA	sp|Q566Y9|MPPE1_DANRE	500	3e-141	Metallophosphoesterase 1 OS=Danio rerio GN=mppe1 PE=2 SV=1	--	--	--	--	--	--	--	--	--	--	GO:0006506//GPI anchor biosynthetic process;GO:0006888//ER to Golgi vesicle-mediated transport	GO:0030145//manganese ion binding;GO:0008081//phosphoric diester hydrolase activity;GO:0034235//GPI anchor binding	GO:0005793//endoplasmic reticulum-Golgi intermediate compartment;GO:0070971//endoplasmic reticulum exit site;GO:0005801//cis-Golgi network;GO:0016020//membrane	--
Unigene11419_All	1270	676	2745	30.4266	110.6717	1.8629	Up	2.3701e-246	2.4711e-244	gi|410919363|ref|XP_003973154.1|	416.0	2e-114	PREDICTED: methyltransferase-like protein 7A-like [Takifugu rubripes]	gi|410919362|ref|XM_003973105.1|	301	4e-78	PREDICTED: Takifugu rubripes methyltransferase-like protein 7A-like (LOC101064349), mRNA	sp|Q9H8H3|MET7A_HUMAN	282	1e-75	Methyltransferase-like protein 7A OS=Homo sapiens GN=METTL7A PE=1 SV=1	SMa0279	82.0	2e-15	COG0500	SAM-dependent methyltransferases	--	--	--	--	--	GO:0008152//metabolic process	GO:0016740//transferase activity	-	--
CL841.Contig3_All	3656	2906	1051	45.4359	14.7196	-1.6261	Down	1.1195e-245	1.1650e-243	gi|410900870|ref|XP_003963919.1|	699.5	0.0	PREDICTED: cytochrome P450 3A40-like [Takifugu rubripes]	gi|336169678|gb|HQ738525.1|	442	1e-120	Micropogonias undulatus insulin-like growth factor binding protein 1 (IGFBP-1) mRNA, complete cds	sp|Q8AXY5|C356_FUNHE	488	3e-137	Cytochrome P450 3A56 OS=Fundulus heteroclitus GN=cyp3a56 PE=2 SV=1	BH0579	137	1e-31	COG2124	Cytochrome P450	K07424	9e-137	489	dre:553969	cytochrome P450, family 3, subfamily A [EC:1.14.14.1]	-	GO:0020037//heme binding;GO:0046872//metal ion binding;GO:0016705//oxidoreductase activity, acting on paired donors, with incorporation or reduction of molecular oxygen;GO:0004497//monooxygenase activity	-	ko01100//Metabolic pathways;ko00982//Drug metabolism - cytochrome P450;ko00830//Retinol metabolism;ko00980//Metabolism of xenobiotics by cytochrome P450;ko00591//Linoleic acid metabolism;ko00140//Steroid hormone biosynthesis;ko00983//Drug metabolism - other enzymes;ko04976//Bile secretion
Unigene12901_All	1575	1491	4278	54.1137	139.0780	1.3618	Up	2.0964e-244	2.1777e-242	gi|422036435|gb|AFX74861.1|	396.7	1e-108	peroxiredoxin 2 [Miichthys miiuy]	gi|298361171|gb|GQ252680.1|	866	0.0	Sparus aurata peroxiredoxin 2 (PRDX2) mRNA, complete cds	sp|P0CB50|PRDX1_CHICK	341	2e-93	Peroxiredoxin-1 OS=Gallus gallus GN=PRDX1 PE=1 SV=1	SPCC576.03c	254	2e-67	COG0450	Peroxiredoxin	K13279	1e-93	344	mgp:100547686	peroxiredoxin 1 [EC:1.11.1.15]	GO:0042744//hydrogen peroxide catabolic process;GO:0055114//oxidation-reduction process;GO:0042267//natural killer cell mediated cytotoxicity;GO:0034101//erythrocyte homeostasis;GO:0032872//regulation of stress-activated MAPK cascade;GO:0042345//regulation of NF-kappaB import into nucleus;GO:0008283//cell proliferation;GO:0019430//removal of superoxide radicals	GO:0042802//identical protein binding;GO:0008379//thioredoxin peroxidase activity	GO:0005739//mitochondrion;GO:0005634//nucleus	ko04146//Peroxisome
Unigene16315_All	2082	1652	330	45.3565	8.1158	-2.4825	Down	3.7139e-244	3.8508e-242	gi|410926413|ref|XP_003976673.1|	287.3	2e-75	PREDICTED: phospholipase A2, major isoenzyme-like [Takifugu rubripes]	gi|4454120|emb|AJ132762.1|	369	4e-98	Dicentrarchus labrax mRNA for Phospholipase A2, partial	sp|P06596|PA21B_CANFA	165	4e-40	Phospholipase A2 OS=Canis familiaris GN=PLA2G1B PE=2 SV=1	--	--	--	--	--	K01047	9e-56	219	dre:571738	phospholipase A2 [EC:3.1.1.4]	GO:0002446//neutrophil mediated immunity;GO:0030593//neutrophil chemotaxis;GO:0010524//positive regulation of calcium ion transport into cytosol;GO:0048146//positive regulation of fibroblast proliferation;GO:0032637//interleukin-8 production;GO:0032612;GO:0015758//glucose transport;GO:0050482//arachidonic acid secretion;GO:0045740//positive regulation of DNA replication;GO:0045944//positive regul…	GO:0005102//receptor binding;GO:0032052//bile acid binding;GO:0004623//phospholipase A2 activity;GO:0043498//cell surface binding	-	ko01100//Metabolic pathways;ko00590//Arachidonic acid metabolism;ko00591//Linoleic acid metabolism;ko04975//Fat digestion and absorption;ko04972//Pancreatic secretion;ko00565//Ether lipid metabolism;ko00592//alpha-Linolenic acid metabolism;ko00564//Glycerophospholipid metabolism;ko05145//Toxoplasmosis;ko04726//Serotonergic synapse;ko04724//Glutamatergic synapse;ko04270//Vascular smooth muscle con…
Unigene16339_All	3177	1749	4725	31.4690	76.1522	1.2750	Up	6.3305e-244	6.5518e-242	gi|432858858|ref|XP_004068973.1|	1013.8	0.0	PREDICTED: delta-1-pyrroline-5-carboxylate dehydrogenase, mitochondrial-like [Oryzias latipes]	gi|348540536|ref|XM_003457696.1|	1316	0.0	PREDICTED: Oreochromis niloticus delta-1-pyrroline-5-carboxylate dehydrogenase, mitochondrial-like (LOC100700516), mRNA	sp|Q7SY23|AL4A1_DANRE	982	0.0	Delta-1-pyrroline-5-carboxylate dehydrogenase, mitochondrial OS=Danio rerio GN=aldh4a1 PE=2 SV=1	APE0807	489	1e-137	COG1012	NAD-dependent aldehyde dehydrogenases	K00294	0.0	982	dre:394133	1-pyrroline-5-carboxylate dehydrogenase [EC:1.5.1.12]	GO:0055114//oxidation-reduction process;GO:0034641//cellular nitrogen compound metabolic process;GO:0019470//4-hydroxyproline catabolic process;GO:0010133//proline catabolic process to glutamate;GO:0006561//proline biosynthetic process	GO:0042802//identical protein binding;GO:0009055//electron carrier activity;GO:0003842//1-pyrroline-5-carboxylate dehydrogenase activity;GO:0004029//aldehyde dehydrogenase (NAD) activity	GO:0005759//mitochondrial matrix	ko01100//Metabolic pathways;ko00330//Arginine and proline metabolism;ko00250//Alanine, aspartate and glutamate metabolism
CL831.Contig2_All	3182	1005	63	18.0541	1.0138	-4.1545	Down	9.9483e-243	1.0277e-240	gi|348526624|ref|XP_003450819.1|	800.0	0.0	PREDICTED: gamma-butyrobetaine dioxygenase-like [Oreochromis niloticus]	gi|348526623|ref|XM_003450771.1|	1090	0.0	PREDICTED: Oreochromis niloticus gamma-butyrobetaine dioxygenase-like (LOC100695497), mRNA	sp|Q9QZU7|BODG_RAT	478	5e-134	Gamma-butyrobetaine dioxygenase OS=Rattus norvegicus GN=Bbox1 PE=1 SV=1	mll1440	195	5e-49	COG2175	Probable taurine catabolism dioxygenase	K00471	6e-150	532	xtr:100145728	gamma-butyrobetaine dioxygenase [EC:1.14.11.1]	GO:0045329//carnitine biosynthetic process;GO:0055114//oxidation-reduction process	GO:0005506//iron ion binding;GO:0016706//oxidoreductase activity, acting on paired donors, with incorporation or reduction of molecular oxygen, 2-oxoglutarate as one donor, and incorporation of one atom each of oxygen into both donors	-	ko00310//Lysine degradation
CL1253.Contig2_All	3067	0	870	0.0000	14.5246	13.8262	Up	2.2549e-242	2.3251e-240	gi|374923103|gb|AFA26670.1|	1574.3	0.0	vitellogenin Ab [Dicentrarchus labrax]	gi|374923102|gb|JQ283442.1|	1403	0.0	Dicentrarchus labrax vitellogenin Ab (vtgAb) mRNA, complete cds	sp|Q98893|VIT2_FUNHE	1210	0.0	Vitellogenin-2 OS=Fundulus heteroclitus PE=1 SV=1	XF1267	72.0	6e-12	COG5297	Cellobiohydrolase A (1,4-beta-cellobiosidase A)	K13172	2e-12	75.9	oaa:100075123	serine/arginine repetitive matrix protein 2	-	-	-	--
Unigene20095_All	1135	1700	359	85.6176	16.1956	-2.4023	Down	1.1431e-241	1.1766e-239	gi|348515911|ref|XP_003445483.1|	430.3	9e-119	PREDICTED: eukaryotic translation initiation factor 4E-like [Oreochromis niloticus]	gi|348515910|ref|XM_003445435.1|	965	0.0	PREDICTED: Oreochromis niloticus eukaryotic translation initiation factor 4E-like (LOC100690284), mRNA	sp|Q9DFS6|IF4EA_DANRE	395	1e-109	Eukaryotic translation initiation factor 4E-1A OS=Danio rerio GN=eif4e1a PE=1 SV=1	SPAC16E8.15	144	2e-34	COG5053	Translation initiation factor 4E (eIF-4E)	K03259	4e-109	395	dre:79380	translation initiation factor 4E	GO:0006413//translational initiation;GO:0030324//lung development;GO:0008286//insulin receptor signaling pathway;GO:0006406//mRNA export from nucleus;GO:0045931//positive regulation of mitotic cell cycle;GO:0019221//cytokine-mediated signaling pathway;GO:0019048//virus-host interaction;GO:0006417//regulation of translation;GO:0000082//G1/S transition of mitotic cell cycle;GO:0000289//nuclear-tran…	GO:0031370//eukaryotic initiation factor 4G binding;GO:0000340//RNA 7-methylguanosine cap binding;GO:0003743//translation initiation factor activity	GO:0016442//RNA-induced silencing complex;GO:0016281//eukaryotic translation initiation factor 4F complex;GO:0005829//cytosol;GO:0010494//cytoplasmic stress granule;GO:0005845//mRNA cap binding complex;GO:0000932//cytoplasmic mRNA processing body;GO:0005634//nucleus	ko04910//Insulin signaling pathway;ko03013//RNA transport;ko04150//mTOR signaling pathway
Unigene22545_All	3590	4137	1921	65.8720	27.3988	-1.2656	Down	1.9225e-239	1.9751e-237	gi|237689767|gb|ACQ59162.1|	1153.3	0.0	factor B/C2 [Larimichthys crocea]	gi|237689766|gb|FJ386527.1|	3759	0.0	Larimichthys crocea factor B/C2 mRNA, complete cds	sp|Q864W1|CFAB_PONPY	357	1e-97	Complement factor B OS=Pongo pygmaeus GN=CFB PE=3 SV=1	mlr3307	58.5	8e-08	COG5640	Secreted trypsin-like serine protease	K01335	5e-121	436	dre:792472	component factor B [EC:3.4.21.47]	GO:0019538//protein metabolic process;GO:0009617//response to bacterium;GO:0045454//cell redox homeostasis	GO:0003824//catalytic activity	-	ko05150//Staphylococcus aureus infection;ko04610//Complement and coagulation cascades
Unigene16969_All	2299	1489	262	37.0225	5.8353	-2.6655	Down	8.2849e-239	8.4960e-237	gi|213514264|ref|NP_001133937.1|	1181.0	0.0	Arginyl-tRNA synthetase, cytoplasmic [Salmo salar] >gi|209155884|gb|ACI34174.1| Arginyl-tRNA synthetase, cytoplasmic [Salmo salar]	gi|348533014|ref|XM_003453953.1|	1618	0.0	PREDICTED: Oreochromis niloticus arginyl-tRNA synthetase, cytoplasmic-like (LOC100711953), mRNA	sp|A7YW98|SYRC_BOVIN	1057	0.0	Arginine--tRNA ligase, cytoplasmic OS=Bos taurus GN=RARS PE=2 SV=1	all3717	488	2e-137	COG0018	Arginyl-tRNA synthetase	K01887	0.0	1160	dre:337070	arginyl-tRNA synthetase [EC:6.1.1.19]	GO:0006420//arginyl-tRNA aminoacylation	GO:0005524//ATP binding;GO:0004814//arginine-tRNA ligase activity	GO:0005739//mitochondrion;GO:0005634//nucleus	ko00970//Aminoacyl-tRNA biosynthesis
CL18.Contig6_All	2473	1229	149	28.4078	3.0850	-3.2029	Down	1.2341e-238	1.2632e-236	gi|410906255|ref|XP_003966607.1|	740.0	0.0	PREDICTED: cystathionine beta-synthase-like [Takifugu rubripes]	gi|410906254|ref|XM_003966558.1|	1181	0.0	PREDICTED: Takifugu rubripes cystathionine beta-synthase-like (LOC101076573), mRNA	sp|Q58H57|CBS_MACFA	615	1e-175	Cystathionine beta-synthase OS=Macaca fascicularis GN=CBS PE=2 SV=3	YGR155w_1	251	4e-66	COG0031	Cysteine synthase	K01697	0.0	703	dre:550524	cystathionine beta-synthase [EC:4.2.1.22]	GO:0019343//cysteine biosynthetic process via cystathionine;GO:0006535//cysteine biosynthetic process from serine	GO:0004124//cysteine synthase activity;GO:0004122//cystathionine beta-synthase activity;GO:0016740//transferase activity	GO:0005737//cytoplasm	ko01100//Metabolic pathways;ko00260//Glycine, serine and threonine metabolism;ko00270//Cysteine and methionine metabolism
CL4118.Contig1_All	2714	401	2099	8.4459	39.6005	2.2292	Up	9.9648e-238	1.0182e-235	gi|348512771|ref|XP_003443916.1|	864.8	0.0	PREDICTED: UDP-glucuronosyltransferase 2C1-like [Oreochromis niloticus]	gi|348512770|ref|XM_003443868.1|	993	0.0	PREDICTED: Oreochromis niloticus UDP-glucuronosyltransferase 2C1-like (LOC100696442), mRNA	sp|Q6PDD0|UD2A2_MOUSE	421	4e-117	UDP-glucuronosyltransferase 2A2 OS=Mus musculus GN=Ugt2a2 PE=2 SV=1	slr1125	68.6	6e-11	COG1819	Glycosyl transferases, related to UDP-glucuronosyltransferase	K00699	3e-147	523	dre:570913	glucuronosyltransferase [EC:2.4.1.17]	-	GO:0016757//transferase activity, transferring glycosyl groups	-	ko01100//Metabolic pathways;ko00982//Drug metabolism - cytochrome P450;ko00830//Retinol metabolism;ko00980//Metabolism of xenobiotics by cytochrome P450;ko00040//Pentose and glucuronate interconversions;ko00140//Steroid hormone biosynthesis;ko00053//Ascorbate and aldarate metabolism;ko00983//Drug metabolism - other enzymes;ko00500//Starch and sucrose metabolism;ko00860//Porphyrin and chlorophyll …
Unigene36350_All	1233	723	0	33.5185	0.0000	-15.0327	Down	3.7269e-236	3.7941e-234	--	--	--	--	gi|310975803|gb|HQ405780.1|	977	0.0	Lumbricina sp. GL-2010 isolate H 16S ribosomal RNA gene, partial sequence; mitochondrial	--	--	--	--	--	--	--	--	--	--	--	--	--	--	-	-	-	--
Unigene29837_All	1509	1501	275	56.8593	9.3313	-2.6072	Down	7.6691e-235	7.7933e-233	gi|410902701|ref|XP_003964832.1|	389.4	2e-106	PREDICTED: Golgi SNAP receptor complex member 2-like [Takifugu rubripes]	gi|348509116|ref|XM_003442050.1|	724	0.0	PREDICTED: Oreochromis niloticus Golgi SNAP receptor complex member 2-like (LOC100696338), mRNA	sp|O35165|GOSR2_RAT	310	7e-84	Golgi SNAP receptor complex member 2 OS=Rattus norvegicus GN=Gosr2 PE=1 SV=2	--	--	--	--	--	K08496	9e-97	354	dre:324569	golgi SNAP receptor complex member 2	GO:0016192//vesicle-mediated transport;GO:0015031//protein transport	-	GO:0000139//Golgi membrane;GO:0005789//endoplasmic reticulum membrane;GO:0005795//Golgi stack;GO:0016021//integral to membrane	ko04130//SNARE interactions in vesicular transport
Unigene19419_All	1243	1405	232	64.6123	9.5569	-2.7572	Down	5.9886e-234	6.0636e-232	--	--	--	--	gi|56324014|emb|CR646457.2|	73.8	2e-09	Tetraodon nigroviridis full-length cDNA	--	--	--	--	--	--	--	--	--	--	--	--	--	--	-	-	-	--
CL14.Contig1_All	2012	1175	3619	33.3826	92.0998	1.4641	Up	1.1034e-230	1.1132e-228	gi|348542012|ref|XP_003458480.1|	653.3	0.0	PREDICTED: serine/threonine-protein phosphatase 2A catalytic subunit beta isoform-like [Oreochromis niloticus]	gi|348542011|ref|XM_003458432.1|	1431	0.0	PREDICTED: Oreochromis niloticus serine/threonine-protein phosphatase 2A catalytic subunit beta isoform-like (LOC100710281), mRNA	sp|P62716|PP2AB_RAT	638	0.0	Serine/threonine-protein phosphatase 2A catalytic subunit beta isoform OS=Rattus norvegicus GN=Ppp2cb PE=1 SV=1	SPBC16H5.07c	528	1e-149	COG0639	Diadenosine tetraphosphatase and related serine/threonine protein phosphatases	K04382	0.0	639	pon:100437405	protein phosphatase 2 (formerly 2A), catalytic subunit [EC:3.1.3.16]	GO:0043161//proteasomal ubiquitin-dependent protein catabolic process;GO:0006470//protein dephosphorylation;GO:0046677//response to antibiotic;GO:0010468//regulation of gene expression;GO:0008543//fibroblast growth factor receptor signaling pathway;GO:0046580//negative regulation of Ras protein signal transduction;GO:0043066//negative regulation of apoptotic process;GO:0042542//response to hydrog…	GO:0046872//metal ion binding;GO:0008022//protein C-terminus binding;GO:0004722//protein serine/threonine phosphatase activity;GO:0046982//protein heterodimerization activity	GO:0005829//cytosol;GO:0000922//spindle pole;GO:0000775//chromosome, centromeric region;GO:0000159//protein phosphatase type 2A complex;GO:0005634//nucleus	ko05142//Chagas disease (American trypanosomiasis);ko04730//Long-term depression;ko05160//Hepatitis C;ko04530//Tight junction;ko04114//Oocyte meiosis;ko04350//TGF-beta signaling pathway;ko04728//Dopaminergic synapse;ko03015//mRNA surveillance pathway;ko04310//Wnt signaling pathway
CL433.Contig2_All	2310	943	59	23.3351	1.3078	-4.1573	Down	5.6972e-228	5.7375e-226	gi|348524909|ref|XP_003449965.1|	795.0	0.0	PREDICTED: squalene synthase-like [Oreochromis niloticus]	gi|348524908|ref|XM_003449917.1|	1433	0.0	PREDICTED: Oreochromis niloticus squalene synthase-like (LOC100709794), mRNA	sp|Q5R6U3|FDFT_PONAB	573	6e-163	Squalene synthase OS=Pongo abelii GN=FDFT1 PE=2 SV=1	SPBC646.05c	331	4e-90	COG1562	Phytoene/squalene synthetase	K00801	0.0	694	dre:571911	farnesyl-diphosphate farnesyltransferase [EC:2.5.1.21]	GO:0008299//isoprenoid biosynthetic process;GO:0006695//cholesterol biosynthetic process	GO:0004310//farnesyl-diphosphate farnesyltransferase activity;GO:0016491//oxidoreductase activity;GO:0051996//squalene synthase activity	GO:0005789//endoplasmic reticulum membrane;GO:0016021//integral to membrane	ko01100//Metabolic pathways
Unigene785_All	2249	598	2479	15.1992	56.4398	1.8927	Up	1.8886e-227	1.8985e-225	gi|348530336|ref|XP_003452667.1|	126.7	5e-27	PREDICTED: arrestin domain-containing protein 3 isoform 2 [Oreochromis niloticus]	gi|348530335|ref|XM_003452619.1|	244	2e-60	PREDICTED: Oreochromis niloticus arrestin domain containing 3, transcript variant 2 (ARRDC3), mRNA	sp|Q6TXF1|ARRD3_RAT	68.9	4e-11	Arrestin domain-containing protein 3 OS=Rattus norvegicus GN=Arrdc3 PE=2 SV=1	--	--	--	--	--	--	--	--	--	--	GO:0031651//negative regulation of heat generation;GO:0060613//fat pad development;GO:0071879//positive regulation of adrenergic receptor signaling pathway;GO:0090327//negative regulation of locomotion involved in locomotory behavior;GO:0044252//negative regulation of multicellular organismal metabolic process	GO:0031699//beta-3 adrenergic receptor binding	-	--
CL126.Contig2_All	1901	36	1014	1.0825	27.3120	4.6571	Up	3.9134e-227	3.9270e-225	gi|348525659|ref|XP_003450339.1|	777.3	0.0	PREDICTED: alkylglycerol monooxygenase-like [Oreochromis niloticus]	gi|348525658|ref|XM_003450291.1|	888	0.0	PREDICTED: Oreochromis niloticus alkylglycerol monooxygenase-like (LOC100701382), mRNA	sp|Q6NYE4|ALKMO_DANRE	600	3e-171	Alkylglycerol monooxygenase OS=Danio rerio GN=agmo PE=2 SV=1	CC1444	191	3e-48	COG3000	Sterol desaturase	K15537	1e-170	600	dre:405819	alkylglycerol monooxygenase [EC:1.14.16.5]	GO:0006633//fatty acid biosynthetic process;GO:0006643//membrane lipid metabolic process;GO:0046485//ether lipid metabolic process;GO:0055114//oxidation-reduction process	GO:0005506//iron ion binding;GO:0050479//glyceryl-ether monooxygenase activity	GO:0005789//endoplasmic reticulum membrane;GO:0016021//integral to membrane	--
CL1265.Contig2_All	3037	163	1436	3.0680	24.2107	2.9803	Up	2.3635e-225	2.3633e-223	gi|348522504|ref|XP_003448764.1|	979.5	0.0	PREDICTED: acyl-CoA synthetase family member 2, mitochondrial-like [Oreochromis niloticus]	gi|348522503|ref|XM_003448716.1|	852	0.0	PREDICTED: Oreochromis niloticus acyl-CoA synthetase family member 2, mitochondrial-like (LOC100698949), mRNA	sp|Q0P4F7|ACSF2_DANRE	868	0.0	Acyl-CoA synthetase family member 2, mitochondrial OS=Danio rerio GN=acsf2 PE=2 SV=1	RSc0442	558	3e-158	COG0318	Acyl-CoA synthetases (AMP-forming)/AMP-acid ligases II	K00666	0.0	877	dre:751707	fatty-acyl-CoA synthase [EC:6.2.1.-]	GO:0006631//fatty acid metabolic process	GO:0016874//ligase activity;GO:0005524//ATP binding	GO:0005739//mitochondrion	--
CL4289.Contig2_All	2362	4371	2160	105.7817	46.8244	-1.1758	Down	3.0199e-225	3.0142e-223	gi|308606306|gb|ADO34861.1|	124.4	1e-142	MHC class Ia antigen [Dicentrarchus labrax]	gi|308606305|gb|HQ290110.1|	860	0.0	Dicentrarchus labrax clone 85 MHC class Ia antigen (Dila-UA) mRNA, complete cds; and microsatellite sequences	sp|O19477|HMR1_RAT	155	3e-44	Major histocompatibility complex class I-related gene protein OS=Rattus norvegicus GN=Mr1 PE=2 SV=2	--	--	--	--	--	K06751	1e-81	254	dre:64885	major histocompatibility complex, class I	-	-	-	ko04145//Phagosome;ko04612//Antigen processing and presentation;ko05416//Viral myocarditis;ko04514//Cell adhesion molecules (CAMs);ko05168//Herpes simplex infection;ko05320//Autoimmune thyroid disease;ko05330//Allograft rejection;ko04144//Endocytosis;ko05332//Graft-versus-host disease;ko04940//Type I diabetes mellitus;ko05169//Epstein-Barr virus infection;ko05166//HTLV-I infection;ko04650//Natura…
Unigene6442_All	1338	1288	195	55.0262	7.4624	-2.8824	Down	5.3475e-225	5.3279e-223	gi|379062622|gb|AFC89899.1|	525.4	2e-147	complement component C3 [Miichthys miiuy]	gi|379062621|gb|JQ033711.1|	950	0.0	Miichthys miiuy isolate C3L complement component C3 mRNA, complete cds	sp|P98093|CO3_ONCMY	311	2e-84	Complement C3 (Fragment) OS=Oncorhynchus mykiss GN=c3 PE=1 SV=1	--	--	--	--	--	K03990	3e-69	263	dre:30491	complement component 3	-	-	-	ko05150//Staphylococcus aureus infection;ko05322//Systemic lupus erythematosus;ko04610//Complement and coagulation cascades;ko05134//Legionellosis;ko04145//Phagosome;ko05133//Pertussis;ko05152//Tuberculosis;ko05140//Leishmaniasis;ko05142//Chagas disease (American trypanosomiasis);ko05168//Herpes simplex infection
Unigene14461_All	784	4168	2023	303.8935	132.1228	-1.2017	Down	2.0189e-222	2.0079e-220	gi|347543213|dbj|BAK82164.1|	164.5	5e-39	thioredoxin 2 [Sebastes schlegelii]	gi|347543212|dbj|AB671330.1|	147	9e-32	Sebastes schlegelii BrTRx2 mRNA for thioredoxin 2, complete cds	sp|Q9DGI3|THIO_ICTPU	155	7e-38	Thioredoxin OS=Ictalurus punctatus GN=txn PE=3 SV=1	SPAC7D4.07c	96.7	4e-20	COG0526	Thiol-disulfide isomerase and thioredoxins	K03671	9e-37	154	dre:436734	thioredoxin 1	GO:0009314//response to radiation;GO:0006662//glycerol ether metabolic process;GO:0043388//positive regulation of DNA binding;GO:0022900//electron transport chain;GO:0033158//regulation of protein import into nucleus, translocation;GO:0006355//regulation of transcription, DNA-dependent;GO:0045454//cell redox homeostasis	GO:0009055//electron carrier activity;GO:0015035//protein disulfide oxidoreductase activity	GO:0005576//extracellular region;GO:0005737//cytoplasm;GO:0005634//nucleus	--
Unigene6444_All	1626	1975	553	69.4315	17.4142	-1.9953	Down	3.7914e-222	3.7642e-220	gi|379062622|gb|AFC89899.1|	551.2	5e-155	complement component C3 [Miichthys miiuy]	gi|379062621|gb|JQ033711.1|	950	0.0	Miichthys miiuy isolate C3L complement component C3 mRNA, complete cds	sp|P98093|CO3_ONCMY	311	2e-84	Complement C3 (Fragment) OS=Oncorhynchus mykiss GN=c3 PE=1 SV=1	--	--	--	--	--	K03990	1e-70	268	dre:30491	complement component 3	-	-	-	ko05150//Staphylococcus aureus infection;ko05322//Systemic lupus erythematosus;ko04610//Complement and coagulation cascades;ko05134//Legionellosis;ko04145//Phagosome;ko05133//Pertussis;ko05152//Tuberculosis;ko05140//Leishmaniasis;ko05142//Chagas disease (American trypanosomiasis);ko05168//Herpes simplex infection
CL2072.Contig2_All	2307	3882	1827	96.1873	40.5498	-1.2462	Down	1.8378e-219	1.8214e-217	gi|639895|gb|AAA92556.1|	68.2	2e-09	complement regulatory plasma protein [Paralabrax nebulifer]	gi|116745011|gb|DQ850754.1|	137	3e-28	Lithognathus mormyrus clone lithmor1124 mRNA sequence	sp|P06909|CFAH_MOUSE	179	3e-44	Complement factor H OS=Mus musculus GN=Cfh PE=1 SV=2	--	--	--	--	--	K04004	3e-44	181	rno:155012	complement factor H	GO:0006956//complement activation;GO:0045087//innate immune response	GO:0005488//binding	GO:0044464//cell part	ko05150//Staphylococcus aureus infection;ko04610//Complement and coagulation cascades
Unigene25983_All	1771	902	56	29.1137	1.6191	-4.1684	Down	1.5059e-218	1.4898e-216	gi|348509524|ref|XP_003442298.1|	728.0	0.0	PREDICTED: diphosphomevalonate decarboxylase-like [Oreochromis niloticus]	gi|112421699|gb|BT028436.1|	1130	0.0	Gasterosteus aculeatus clone CNB214-H02 mRNA sequence	sp|Q5U403|MVD1_DANRE	603	5e-172	Diphosphomevalonate decarboxylase OS=Danio rerio GN=mvd PE=2 SV=1	YNR043w	342	9e-94	COG3407	Mevalonate pyrophosphate decarboxylase	K01597	2e-171	603	dre:492781	diphosphomevalonate decarboxylase [EC:4.1.1.33]	GO:0019287//isopentenyl diphosphate biosynthetic process, mevalonate pathway;GO:0042493//response to drug;GO:0008284//positive regulation of cell proliferation;GO:0006695//cholesterol biosynthetic process	GO:0004163//diphosphomevalonate decarboxylase activity;GO:0005524//ATP binding;GO:0042803//protein homodimerization activity;GO:0030544//Hsp70 protein binding	GO:0005829//cytosol;GO:0005782//peroxisomal matrix	ko01100//Metabolic pathways;ko00900//Terpenoid backbone biosynthesis
CL1577.Contig1_All	719	1	793	0.0795	56.4732	9.4724	Up	2.0783e-218	2.0525e-216	--	--	--	--	gi|237874239|ref|NG_012183.1|	65.9	3e-07	Homo sapiens lipase, member H (LIPH), RefSeqGene on chromosome 3	--	--	--	--	--	--	--	--	--	--	--	--	--	--	-	-	-	--
Unigene10840_All	2955	2533	908	48.9990	15.7335	-1.6389	Down	7.8094e-217	7.6988e-215	gi|348528430|ref|XP_003451720.1|	1591.2	0.0	PREDICTED: transitional endoplasmic reticulum ATPase-like [Oreochromis niloticus]	gi|213054512|gb|FJ418071.1|	5612	0.0	Larimichthys crocea cdc48 mRNA, complete cds	sp|Q7ZU99|TERA_DANRE	1571	0.0	Transitional endoplasmic reticulum ATPase OS=Danio rerio GN=vcp PE=1 SV=1	YDL126c	1151	0.0	COG0464	ATPases of the AAA+ class	K13525	0.0	1571	dre:327197	transitional endoplasmic reticulum ATPase	GO:0019985//translesion synthesis;GO:0030970//retrograde protein transport, ER to cytosol;GO:0009790//embryo development;GO:0006200//ATP catabolic process;GO:0030433//ER-associated protein catabolic process;GO:0030968//endoplasmic reticulum unfolded protein response;GO:0051260//protein homooligomerization;GO:0006888//ER to Golgi vesicle-mediated transport;GO:0006919//activation of cysteine-type e…	GO:0031593//polyubiquitin binding;GO:0008289//lipid binding;GO:0005102//receptor binding;GO:0032403//protein complex binding;GO:0042802//identical protein binding;GO:0019904//protein domain specific binding;GO:0005524//ATP binding;GO:0016887//ATPase activity;GO:0019903//protein phosphatase binding;GO:0043531//ADP binding	GO:0005783//endoplasmic reticulum;GO:0000502//proteasome complex;GO:0035861//site of double-strand break;GO:0005829//cytosol;GO:0005730//nucleolus	ko04141//Protein processing in endoplasmic reticulum;ko05134//Legionellosis
CL1855.Contig2_All	488	123	1280	14.4077	134.3038	3.2206	Up	1.3001e-216	1.2795e-214	--	--	--	--	--	--	--	--	--	--	--	--	--	--	--	--	--	--	--	--	--	--	-	-	-	--
Unigene571_All	1039	946	73	52.0458	3.5975	-3.8547	Down	3.5317e-216	3.4695e-214	gi|348526019|ref|XP_003450518.1|	585.5	1e-165	PREDICTED: delta(14)-sterol reductase-like [Oreochromis niloticus]	gi|348526018|ref|XM_003450470.1|	906	0.0	PREDICTED: Oreochromis niloticus delta(14)-sterol reductase-like (LOC100706037), mRNA	sp|O76062|ERG24_HUMAN	379	6e-105	Delta(14)-sterol reductase OS=Homo sapiens GN=TM7SF2 PE=2 SV=3	--	--	--	--	--	K00222	1e-143	509	dre:494054	delta14-sterol reductase [EC:1.3.1.70]	GO:0006695//cholesterol biosynthetic process;GO:0055114//oxidation-reduction process	GO:0016628//oxidoreductase activity, acting on the CH-CH group of donors, NAD or NADP as acceptor	GO:0005789//endoplasmic reticulum membrane;GO:0005887//integral to plasma membrane	ko01100//Metabolic pathways;ko00100//Steroid biosynthesis
CL1855.Contig1_All	358	124	1276	19.7992	182.5012	3.2044	Up	6.2183e-215	6.0768e-213	--	--	--	--	--	--	--	--	--	--	--	--	--	--	--	--	--	--	--	--	--	--	-	-	-	--
CL2485.Contig1_All	3042	1278	214	24.0149	3.6021	-2.7370	Down	2.7321e-211	2.6653e-209	--	--	--	--	gi|146394951|gb|EF372270.1|	127	3e-25	Pseudosciaena crocea clone LYC0035 microsatellite sequence	--	--	--	--	--	--	--	--	--	--	--	--	--	--	-	-	-	--
Unigene7066_All	3419	1669	410	27.9040	6.1402	-2.1841	Down	3.2585e-211	3.1733e-209	gi|348507617|ref|XP_003441352.1|	1107.8	0.0	PREDICTED: protein OS-9-like [Oreochromis niloticus]	gi|348507616|ref|XM_003441304.1|	918	0.0	PREDICTED: Oreochromis niloticus protein OS-9-like (LOC100700448), mRNA	sp|Q5RKH6|OS9_RAT	538	2e-152	Protein OS-9 OS=Rattus norvegicus GN=Os9 PE=1 SV=1	YLR106c	53.1	3e-06	COG5271	AAA ATPase containing von Willebrand factor type A (vWA) domain	K10088	0.0	873	dre:553455	protein OS-9	GO:0044267//cellular protein metabolic process;GO:0006605//protein targeting	GO:0002020//protease binding	GO:0005788//endoplasmic reticulum lumen	ko04141//Protein processing in endoplasmic reticulum
CL1955.Contig4_All	598	1325	236	126.6556	20.2073	-2.6480	Down	3.6521e-211	3.5505e-209	--	--	--	--	gi|374428416|emb|FQ310508.3|	73.8	9e-10	Dicentrarchus labrax chromosome sequence corresponding to linkage group 18, complete sequence	--	--	--	--	--	--	--	--	--	--	--	--	--	--	-	-	-	--
Unigene9791_All	2851	162	1370	3.2481	24.6049	2.9213	Up	8.2026e-211	7.9605e-209	gi|348535710|ref|XP_003455342.1|	1247.7	0.0	PREDICTED: N-acetylated-alpha-linked acidic dipeptidase-like protein-like [Oreochromis niloticus]	gi|348535709|ref|XM_003455294.1|	1148	0.0	PREDICTED: Oreochromis niloticus N-acetylated-alpha-linked acidic dipeptidase-like protein-like (LOC100693290), mRNA	sp|Q7M758|NALDL_MOUSE	849	0.0	N-acetylated-alpha-linked acidic dipeptidase-like protein OS=Mus musculus GN=Naaladl1 PE=2 SV=1	BS_ywaD	61.2	9e-09	COG2234	Predicted aminopeptidases	K01301	0.0	1117	dre:100000223	glutamate carboxypeptidase II [EC:3.4.17.21]	GO:0006508//proteolysis	GO:0008238//exopeptidase activity	GO:0044425//membrane part;GO:0005886//plasma membrane	--
CL1211.Contig2_All	2117	1190	176	32.1319	4.2569	-2.9161	Down	1.4909e-210	1.4444e-208	gi|410897819|ref|XP_003962396.1|	377.9	1e-102	PREDICTED: calcineurin B homologous protein 1-like [Takifugu rubripes]	gi|348515970|ref|XM_003445465.1|	692	0.0	PREDICTED: Oreochromis niloticus calcium-binding protein p22-like (LOC100697947), mRNA	sp|Q3SYS6|CHP1_BOVIN	354	4e-97	Calcineurin B homologous protein 1 OS=Bos taurus GN=CHP1 PE=2 SV=1	YKL190w	121	4e-27	COG5126	Ca2+-binding protein (EF-Hand superfamily)	K06268	6e-97	355	acs:100556290	protein phosphatase 3, regulatory subunit	GO:0032417//positive regulation of sodium:hydrogen antiporter activity;GO:2000299//negative regulation of Rho-dependent protein serine/threonine kinase activity;GO:0032088//negative regulation of NF-kappaB transcription factor activity;GO:0061077//chaperone-mediated protein folding;GO:0071468//cellular response to acidity;GO:0031397//negative regulation of protein ubiquitination;GO:0031122//cytop…	GO:0005215//transporter activity;GO:0015459//potassium channel regulator activity;GO:0019900//kinase binding;GO:0051879//Hsp90 protein binding;GO:0008270//zinc ion binding;GO:0048306//calcium-dependent protein binding;GO:0005509//calcium ion binding;GO:0004860//protein kinase inhibitor activity;GO:0008017//microtubule binding	GO:0005783//endoplasmic reticulum;GO:0005829//cytosol;GO:0000139//Golgi membrane;GO:0005886//plasma membrane;GO:0005793//endoplasmic reticulum-Golgi intermediate compartment;GO:0030133//transport vesicle;GO:0005634//nucleus;GO:0015630//microtubule cytoskeleton	ko05152//Tuberculosis;ko05014//Amyotrophic lateral sclerosis (ALS);ko05010//Alzheimer's disease;ko04210//Apoptosis;ko04020//Calcium signaling pathway;ko04724//Glutamatergic synapse;ko05031//Amphetamine addiction;ko04010//MAPK signaling pathway;ko04380//Osteoclast differentiation;ko04360//Axon guidance;ko04114//Oocyte meiosis;ko04370//VEGF signaling pathway;ko05166//HTLV-I infection;ko04720//Long-…
Unigene14619_All	1166	1020	3204	50.0048	140.6993	1.4925	Up	2.6241e-210	2.5379e-208	gi|348545492|ref|XP_003460214.1|	224.9	6e-57	PREDICTED: 5-hydroxyisourate hydrolase-like [Oreochromis niloticus]	gi|348545491|ref|XM_003460166.1|	287	6e-74	PREDICTED: Oreochromis niloticus 5-hydroxyisourate hydrolase-like (LOC100695720), mRNA	sp|Q06S87|HIUH_DANRE	194	3e-49	5-hydroxyisourate hydrolase OS=Danio rerio GN=urah PE=1 SV=1	SPCC285.04	93.2	8e-19	COG2351	Transthyretin-like protein	K07127	8e-50	198	dre:751742	5-hydroxyisourate hydrolase [EC:3.5.2.17]	GO:0006144//purine nucleobase metabolic process;GO:0006810//transport	GO:0016811//hydrolase activity, acting on carbon-nitrogen (but not peptide) bonds, in linear amides;GO:0033971//hydroxyisourate hydrolase activity	GO:0005777//peroxisome	ko01100//Metabolic pathways;ko00230//Purine metabolism
Unigene19614_All	2269	1447	297	36.4539	6.7022	-2.4434	Down	3.6719e-210	3.5451e-208	gi|348504818|ref|XP_003439958.1|	1009.6	0.0	PREDICTED: delta(24)-sterol reductase [Oreochromis niloticus]	gi|348504817|ref|XM_003439910.1|	1528	0.0	PREDICTED: Oreochromis niloticus 24-dehydrocholesterol reductase (DHCR24), mRNA	sp|Q8VCH6|DHC24_MOUSE	874	0.0	Delta(24)-sterol reductase OS=Mus musculus GN=Dhcr24 PE=2 SV=1	Cgl0556	122	3e-27	COG0277	FAD/FMN-containing dehydrogenases	K09828	0.0	939	dre:494102	delta24-sterol reductase [EC:1.3.1.72]	GO:0007265//Ras protein signal transduction;GO:0031639//plasminogen activation;GO:0043066//negative regulation of apoptotic process;GO:0016044//cellular membrane organization;GO:0008285//negative regulation of cell proliferation;GO:0007050//cell cycle arrest;GO:0006695//cholesterol biosynthetic process;GO:0043154//negative regulation of cysteine-type endopeptidase activity involved in apoptotic p…	GO:0050660//flavin adenine dinucleotide binding;GO:0050614//delta24-sterol reductase activity;GO:0008762//UDP-N-acetylmuramate dehydrogenase activity;GO:0042605//peptide antigen binding;GO:0019899//enzyme binding	GO:0000139//Golgi membrane;GO:0016021//integral to membrane;GO:0005789//endoplasmic reticulum membrane;GO:0005829//cytosol;GO:0005856//cytoskeleton;GO:0005634//nucleus	ko01100//Metabolic pathways;ko00100//Steroid biosynthesis
Unigene30383_All	1567	1913	4753	69.7840	155.3091	1.1542	Up	4.3930e-210	4.2340e-208	gi|410904401|ref|XP_003965680.1|	470.3	1e-130	PREDICTED: electron transfer flavoprotein subunit beta-like [Takifugu rubripes]	gi|112420103|gb|BT026920.1|	874	0.0	Gasterosteus aculeatus clone CFW100-C04 mRNA sequence	sp|Q9DCW4|ETFB_MOUSE	397	3e-110	Electron transfer flavoprotein subunit beta OS=Mus musculus GN=Etfb PE=1 SV=3	RSc0923	291	3e-78	COG2086	Electron transfer flavoprotein, beta subunit	K03521	6e-126	451	dre:406271	electron transfer flavoprotein beta subunit	GO:0044281//small molecule metabolic process;GO:0006810//transport;GO:0022904//respiratory electron transport chain	GO:0009055//electron carrier activity	GO:0017133//mitochondrial electron transfer flavoprotein complex	--
CL505.Contig2_All	3250	1096	138	19.2769	2.1742	-3.1483	Down	1.5778e-209	1.5181e-207	--	--	--	--	gi|374428414|emb|FQ310506.3|	79.8	8e-11	Dicentrarchus labrax chromosome sequence corresponding to linkage group 1, top part, complete sequence	--	--	--	--	--	--	--	--	--	--	--	--	--	--	-	-	-	--
Unigene4292_All	1583	994	101	35.8935	3.2669	-3.4577	Down	2.0053e-207	1.9196e-205	gi|348504444|ref|XP_003439771.1|	209.5	4e-52	PREDICTED: hypothetical protein LOC100704760 [Oreochromis niloticus]	gi|432855894|ref|XM_004068278.1|	113	3e-21	PREDICTED: Oryzias latipes uncharacterized LOC101160475 (LOC101160475), mRNA	sp|P98088|MUC5A_HUMAN	85.5	3e-16	Mucin-5AC (Fragments) OS=Homo sapiens GN=MUC5AC PE=1 SV=3	YPO2725	51.2	5e-06	COG3501	Uncharacterized protein conserved in bacteria	K10955	2e-15	84.3	gga:423101	intestinal mucin-2	-	-	-	ko05110//Vibrio cholerae infection;ko05146//Amoebiasis
Unigene14351_All	1385	30	905	1.2382	33.4578	4.7560	Up	2.4542e-205	2.3452e-203	gi|410897927|ref|XP_003962450.1|	676.4	0.0	PREDICTED: neutral cholesterol ester hydrolase 1-like [Takifugu rubripes]	gi|348511064|ref|XM_003443017.1|	434	1e-118	PREDICTED: Oreochromis niloticus neutral cholesterol ester hydrolase 1-like (LOC100691795), mRNA	sp|B2GV54|NCEH1_RAT	408	2e-113	Neutral cholesterol ester hydrolase 1 OS=Rattus norvegicus GN=Nceh1 PE=2 SV=1	SSO2493	100	6e-21	COG0657	Esterase/lipase	K14349	2e-120	432	xla:100101305	neutral cholesterol ester hydrolase 1 [EC:3.1.1.-]	GO:0071704;GO:0044237//cellular metabolic process;GO:0044238//primary metabolic process	GO:0016787//hydrolase activity	GO:0016020//membrane	ko04976//Bile secretion
Unigene4870_All	1061	2375	5461	127.9552	263.5450	1.0424	Up	7.7377e-205	7.3816e-203	gi|204638331|gb|ACI01805.1|	370.5	7e-101	alpha-class glutathione S-transferase [Epinephelus coioides]	gi|52354833|gb|AY734529.1|	605	1e-169	Oplegnathus fasciatus glutathione S-transferase mRNA, complete cds	sp|Q08392|GSTA1_CHICK	243	7e-64	Glutathione S-transferase OS=Gallus gallus PE=2 SV=1	SMb20420	50.8	4e-06	COG0625	Glutathione S-transferase	K00799	2e-75	283	dre:406703	glutathione S-transferase [EC:2.5.1.18]	GO:0008152//metabolic process	GO:0004364//glutathione transferase activity	-	ko00982//Drug metabolism - cytochrome P450;ko00980//Metabolism of xenobiotics by cytochrome P450;ko00480//Glutathione metabolism;ko05215//Prostate cancer;ko05200//Pathways in cancer
Unigene16854_All	1969	1493	332	43.3435	8.6336	-2.3278	Down	1.3293e-204	1.2660e-202	gi|348502369|ref|XP_003438740.1|	275.0	1e-71	PREDICTED: 28 kDa heat- and acid-stable phosphoprotein-like [Oreochromis niloticus]	gi|348502368|ref|XM_003438692.1|	341	8e-90	PREDICTED: Oreochromis niloticus 28 kDa heat- and acid-stable phosphoprotein-like (LOC100698452), mRNA	sp|Q13442|HAP28_HUMAN	192	3e-48	28 kDa heat- and acid-stable phosphoprotein OS=Homo sapiens GN=PDAP1 PE=1 SV=1	--	--	--	--	--	K11093	5e-07	57.0	aml:100470339	U1 small nuclear ribonucleoprotein 70kDa	GO:0008283//cell proliferation;GO:0007165//signal transduction	-	-	ko03040//Spliceosome
Unigene19696_All	2373	1872	545	45.0939	11.7597	-1.9391	Down	7.7694e-203	7.3867e-201	gi|348511695|ref|XP_003443379.1|	221.9	1e-55	PREDICTED: myosin-Ib isoform 3 [Oreochromis niloticus]	gi|410897250|ref|XM_003962063.1|	359	4e-95	PREDICTED: Takifugu rubripes unconventional myosin-Ib-like (LOC101063554), mRNA	sp|Q05096|MYO1B_RAT	162	3e-39	Unconventional myosin-Ib OS=Rattus norvegicus GN=Myo1b PE=2 SV=1	--	--	--	--	--	K10356	2e-50	201	dre:541515	myosin I	-	-	-	--
Unigene6643_All	1764	1327	255	43.0014	7.4018	-2.5384	Down	1.2574e-201	1.1935e-199	--	--	--	--	gi|327082044|gb|JF509121.1|	258	8e-65	Sciaenops ocellatus clone 785 microsatellite sequence	--	--	--	--	--	--	--	--	--	--	--	--	--	--	-	-	-	--
Unigene27152_All	851	1782	4466	119.6983	268.7121	1.1667	Up	6.7233e-201	6.3706e-199	gi|401663960|dbj|BAM36361.1|	350.1	7e-95	pentraxin [Oplegnathus fasciatus]	gi|401663959|dbj|AB665320.1|	345	2e-91	Oplegnathus fasciatus mRNA for pentraxin, complete cds, clone: 002_18-D12	sp|O19062|CRP_PIG	161	1e-39	C-reactive protein OS=Sus scrofa GN=CRP PE=2 SV=1	--	--	--	--	--	K01672	3e-15	82.8	gga:428187	carbonic anhydrase [EC:4.2.1.1]	-	-	-	ko04972//Pancreatic secretion;ko04964//Proximal tubule bicarbonate reclamation;ko04976//Bile secretion;ko04966//Collecting duct acid secretion;ko04971//Gastric acid secretion
CL977.Contig2_All	2027	677	11	19.0917	0.2779	-6.1022	Down	1.2128e-200	1.1473e-198	gi|410914108|ref|XP_003970530.1|	641.7	0.0	PREDICTED: sterol-4-alpha-carboxylate 3-dehydrogenase, decarboxylating-like [Takifugu rubripes]	gi|112420516|gb|BT027333.1|	977	0.0	Gasterosteus aculeatus clone CFW246-F10 mRNA sequence	sp|Q9R1J0|NSDHL_MOUSE	473	7e-133	Sterol-4-alpha-carboxylate 3-dehydrogenase, decarboxylating OS=Mus musculus GN=Nsdhl PE=2 SV=1	YGL001c	210	7e-54	COG0451	Nucleoside-diphosphate-sugar epimerases	K07748	2e-173	609	dre:550369	sterol-4alpha-carboxylate 3-dehydrogenase (decarboxylating) [EC:1.1.1.170]	GO:0007224//smoothened signaling pathway;GO:0055114//oxidation-reduction process;GO:0060716//labyrinthine layer blood vessel development;GO:0001942//hair follicle development;GO:0006695//cholesterol biosynthetic process	GO:0003854//3-beta-hydroxy-delta5-steroid dehydrogenase activity;GO:0000166//nucleotide binding;GO:0047012//sterol-4-alpha-carboxylate 3-dehydrogenase (decarboxylating) activity	GO:0016021//integral to membrane;GO:0005811//lipid particle	ko01100//Metabolic pathways;ko00100//Steroid biosynthesis
Unigene1630_All	1456	331	1748	12.9950	61.4721	2.2420	Up	1.0965e-199	1.0355e-197	gi|410929239|ref|XP_003978007.1|	390.6	1e-106	PREDICTED: protein phosphatase 1 regulatory subunit 3G-like [Takifugu rubripes]	gi|410929238|ref|XM_003977958.1|	420	1e-114	PREDICTED: Takifugu rubripes protein phosphatase 1 regulatory subunit 3G-like (LOC101079866), mRNA	sp|Q9CW07|PP13G_MOUSE	140	5e-33	Protein phosphatase 1 regulatory subunit 3G OS=Mus musculus GN=Ppp1r3g PE=2 SV=2	--	--	--	--	--	K07189	2e-26	121	acs:100557953	protein phosphatase 1, regulatory (inhibitor) subunit 3	GO:0065007//biological regulation	-	-	ko04910//Insulin signaling pathway
CL428.Contig3_All	1984	1376	3764	39.6448	97.1418	1.2930	Up	5.8123e-199	5.4795e-197	gi|348506725|ref|XP_003440908.1|	998.8	0.0	PREDICTED: ATP synthase subunit beta, mitochondrial-like [Oreochromis niloticus]	gi|348506724|ref|XM_003440860.1|	2236	0.0	PREDICTED: Oreochromis niloticus ATP synthase subunit beta, mitochondrial-like (LOC100693141), mRNA	sp|Q9PTY0|ATPB_CYPCA	972	0.0	ATP synthase subunit beta, mitochondrial OS=Cyprinus carpio GN=atp5b PE=2 SV=1	BMEI0251	735	0.0	COG0055	F0F1-type ATP synthase, beta subunit	K02133	0.0	979	dre:554135	F-type H+-transporting ATPase subunit beta [EC:3.6.3.14]	GO:0001525//angiogenesis;GO:0006933//negative regulation of cell adhesion involved in substrate-bound cell migration;GO:0051453//regulation of intracellular pH;GO:0015991//ATP hydrolysis coupled proton transport;GO:0006629//lipid metabolic process;GO:0015986//ATP synthesis coupled proton transport;GO:0006200//ATP catabolic process	GO:0046961//proton-transporting ATPase activity, rotational mechanism;GO:0046933//hydrogen ion transporting ATP synthase activity, rotational mechanism;GO:0042288//MHC class I protein binding;GO:0043499//eukaryotic cell surface binding;GO:0005524//ATP binding	GO:0042645//mitochondrial nucleoid;GO:0005753//mitochondrial proton-transporting ATP synthase complex;GO:0009986//cell surface;GO:0045261//proton-transporting ATP synthase complex, catalytic core F(1);GO:0005886//plasma membrane	ko01100//Metabolic pathways;ko05012//Parkinson's disease;ko00190//Oxidative phosphorylation;ko05010//Alzheimer's disease;ko05016//Huntington's disease
CL2855.Contig1_All	1780	1653	4236	53.0839	121.8524	1.1988	Up	5.9215e-199	5.5732e-197	gi|348521812|ref|XP_003448420.1|	845.9	0.0	PREDICTED: adenosylhomocysteinase B-like [Oreochromis niloticus]	gi|348521811|ref|XM_003448372.1|	1439	0.0	PREDICTED: Oreochromis niloticus adenosylhomocysteinase B-like (LOC100695308), mRNA	sp|O93477|SAHHB_XENLA	805	0.0	Adenosylhomocysteinase B OS=Xenopus laevis GN=ahcy-b PE=2 SV=1	SPBC8D2.18c	682	0.0	COG0499	S-adenosylhomocysteine hydrolase	K01251	0.0	842	dre:387530	adenosylhomocysteinase [EC:3.3.1.1]	GO:0033353//S-adenosylmethionine cycle;GO:0006730//one-carbon metabolic process	GO:0004013//adenosylhomocysteinase activity;GO:0000166//nucleotide binding	-	ko01100//Metabolic pathways;ko00270//Cysteine and methionine metabolism
Unigene26241_All	1135	926	88	46.6364	3.9699	-3.5543	Down	4.8214e-198	4.5301e-196	--	--	--	--	gi|108792553|emb|CT010585.12|	65.9	4e-07	Mouse DNA sequence from clone RP23-96A14 on chromosome 17, complete sequence	--	--	--	--	--	--	--	--	--	--	--	--	--	--	-	-	-	--
Unigene4198_All	1937	1219	3483	35.9736	92.0708	1.3558	Up	4.8928e-198	4.5896e-196	gi|348533365|ref|XP_003454176.1|	970.3	0.0	PREDICTED: T-complex protein 1 subunit delta-like [Oreochromis niloticus]	gi|112420771|gb|BT027588.1|	2187	0.0	Gasterosteus aculeatus clone CGX50-G04 mRNA sequence	sp|P53451|TCPD_TAKRU	967	0.0	T-complex protein 1 subunit delta OS=Takifugu rubripes GN=cct4 PE=2 SV=1	SPBC106.06	668	0.0	COG0459	Chaperonin GroEL (HSP60 family)	K09496	0.0	926	dre:393555	T-complex protein 1 subunit delta	GO:0001666//response to hypoxia;GO:0051085//chaperone mediated protein folding requiring cofactor;GO:0007339//binding of sperm to zona pellucida	GO:0005524//ATP binding;GO:0051082//unfolded protein binding	GO:0005730//nucleolus;GO:0005874//microtubule;GO:0005832//chaperonin-containing T-complex;GO:0005813//centrosome;GO:0042470//melanosome;GO:0097223//sperm part;GO:0002199//zona pellucida receptor complex	--
Unigene7975_All	613	1360	3728	126.8201	311.3963	1.2960	Up	8.8266e-198	8.2657e-196	gi|348544269|ref|XP_003459604.1|	214.9	1e-54	PREDICTED: hypothetical protein LOC100703043 [Oreochromis niloticus]	gi|112421473|gb|BT028210.1|	389	1e-104	Gasterosteus aculeatus clone CNB158-G08 mRNA sequence	sp|A5PLC8|PTMAB_DANRE	158	7e-39	Prothymosin alpha-B OS=Danio rerio GN=ptmab PE=1 SV=1	YOR054c	77.4	2e-14	COG0452	Phosphopantothenoylcysteine synthetase/decarboxylase	K13784	7e-33	140	xla:447304	prothymosin alpha	-	-	GO:0005634//nucleus	ko05169//Epstein-Barr virus infection
CL2322.Contig4_All	2754	1448	324	30.0548	6.0239	-2.3188	Down	1.4353e-197	1.3418e-195	gi|348520332|ref|XP_003447682.1|	563.5	2e-158	PREDICTED: solute carrier family 25 member 48-like [Oreochromis niloticus]	gi|348520331|ref|XM_003447634.1|	874	0.0	PREDICTED: Oreochromis niloticus solute carrier family 25 member 48-like (LOC100698143), mRNA	sp|Q6DHS9|S2548_DANRE	518	3e-146	Solute carrier family 25 member 48 OS=Danio rerio GN=slc25a48 PE=2 SV=1	--	--	--	--	--	K15124	1e-145	518	dre:436640	solute carrier family 25, member 48	GO:0055085//transmembrane transport	-	GO:0005743//mitochondrial inner membrane;GO:0016021//integral to membrane	--
Unigene17654_All	1973	962	3012	27.8713	78.1675	1.4878	Up	6.4654e-197	6.0244e-195	gi|348519006|ref|XP_003447022.1|	1002.7	0.0	PREDICTED: T-complex protein 1 subunit zeta isoform 1 [Oreochromis niloticus]	gi|348519005|ref|XM_003446974.1|	1933	0.0	PREDICTED: Oreochromis niloticus chaperonin containing TCP1, subunit 6A (zeta 1), transcript variant 1 (CCT6A), mRNA	sp|Q5ZJ54|TCPZ_CHICK	925	0.0	T-complex protein 1 subunit zeta OS=Gallus gallus GN=CCT6 PE=1 SV=3	YDR188w	568	1e-161	COG0459	Chaperonin GroEL (HSP60 family)	K09498	0.0	965	dre:116994	T-complex protein 1 subunit zeta	GO:0051084//'de novo' posttranslational protein folding;GO:0007339//binding of sperm to zona pellucida	GO:0005524//ATP binding;GO:0051082//unfolded protein binding	GO:0005874//microtubule;GO:0005832//chaperonin-containing T-complex;GO:0001669//acrosomal vesicle;GO:0097223//sperm part;GO:0002199//zona pellucida receptor complex	--
CL4408.Contig1_All	2603	156	1290	3.4258	25.3754	2.8889	Up	2.2318e-196	2.0761e-194	gi|348537184|ref|XP_003456075.1|	1406.7	0.0	PREDICTED: glycogen [starch] synthase, liver-like [Oreochromis niloticus]	gi|348537183|ref|XM_003456027.1|	2204	0.0	PREDICTED: Oreochromis niloticus glycogen [starch] synthase, liver-like (LOC100694004), mRNA	sp|P54840|GYS2_HUMAN	1191	0.0	Glycogen [starch] synthase, liver OS=Homo sapiens GN=GYS2 PE=1 SV=2	YFR015c	692	0.0	COG0438	Glycosyltransferase	K00693	0.0	1281	dre:373082	glycogen(starch) synthase [EC:2.4.1.11]	GO:0009749//response to glucose stimulus;GO:0005978//glycogen biosynthetic process	GO:0004373//glycogen (starch) synthase activity	GO:0005829//cytosol;GO:0030864//cortical actin cytoskeleton;GO:0043265//ectoplasm	ko00500//Starch and sucrose metabolism;ko04910//Insulin signaling pathway
CL1860.Contig1_All	2320	1948	610	47.9966	13.4629	-1.8339	Down	1.0960e-195	1.0162e-193	gi|410897054|ref|XP_003962014.1|	355.9	5e-96	PREDICTED: CD302 antigen-like [Takifugu rubripes]	gi|410897053|ref|XM_003961965.1|	317	1e-82	PREDICTED: Takifugu rubripes CD302 antigen-like (LOC101077917), mRNA	sp|A8WH74|CD302_BOVIN	127	1e-28	CD302 antigen OS=Bos taurus GN=CD302 PE=2 SV=1	--	--	--	--	--	K06722	3e-27	124	bta:100126272	CD302 antigen	-	-	GO:0042995//cell projection	--
Unigene6426_All	1900	1985	636	59.7196	17.1396	-1.8009	Down	1.8994e-194	1.7582e-192	gi|56694630|gb|AAW23033.1|	529.2	2e-148	sex hormone-binding globulin [Dicentrarchus labrax]	gi|56694629|gb|AY700574.1|	482	1e-132	Dicentrarchus labrax sex hormone-binding globulin mRNA, complete cds	sp|Q62588|SHBG_PHOSU	144	5e-34	Sex hormone-binding globulin OS=Phodopus sungorus GN=SHBG PE=2 SV=1	--	--	--	--	--	K02577	3e-34	147	dre:793524	heparan sulfate N-deacetylase/N-sulfotransferase NDST2 [EC:3.1.1.- 2.8.2.-]	-	GO:0005497//androgen binding	-	ko01100//Metabolic pathways;ko00534//Glycosaminoglycan biosynthesis - heparan sulfate
CL4254.Contig1_All	846	131	1209	8.8514	73.1735	3.0473	Up	3.1744e-194	2.9336e-192	gi|432957742|ref|XP_004085856.1|	447.6	3e-124	PREDICTED: beta-enolase-like isoform 2 [Oryzias latipes]	gi|295792263|gb|GU982538.1|	1043	0.0	Epinephelus coioides beta-enolase mRNA, complete cds	sp|P15429|ENOB_RAT	398	7e-111	Beta-enolase OS=Rattus norvegicus GN=Eno3 PE=1 SV=3	YGR254w	288	1e-77	COG0148	Enolase	K01689	2e-120	432	dre:378963	enolase [EC:4.2.1.11]	GO:0043403//skeletal muscle tissue regeneration;GO:0042493//response to drug;GO:0007568//aging;GO:0006096//glycolysis	GO:0004634//phosphopyruvate hydratase activity;GO:0000287//magnesium ion binding;GO:0046982//protein heterodimerization activity;GO:0042803//protein homodimerization activity	GO:0000015//phosphopyruvate hydratase complex;GO:0016020//membrane	ko01100//Metabolic pathways;ko00010//Glycolysis / Gluconeogenesis;ko03018//RNA degradation
Unigene20736_All	1711	2511	973	83.8893	29.1180	-1.5266	Down	6.0930e-194	5.6214e-192	gi|194245127|gb|ACF35274.1|	195.7	6e-48	spleen stromal cell-derived factor-1 [Larimichthys crocea]	gi|194245126|gb|EU606021.1|	1233	0.0	Larimichthys crocea spleen stromal cell-derived factor-1 mRNA, complete cds	sp|P40224|SDF1_MOUSE	82.4	3e-15	Stromal cell-derived factor 1 OS=Mus musculus GN=Cxcl12 PE=2 SV=2	--	--	--	--	--	K10031	2e-34	147	dre:352944	C-X-C motif chemokine 12	GO:0001764//neuron migration;GO:0008354//germ cell migration;GO:0090024//negative regulation of neutrophil chemotaxis;GO:0006955//immune response;GO:0042074//cell migration involved in gastrulation;GO:0048920//posterior lateral line neuromast primordium migration;GO:0030900//forebrain development;GO:0030239//myofibril assembly;GO:0031101//fin regeneration;GO:0008285//negative regulation of cell p…	GO:0008009//chemokine activity;GO:0042056//chemoattractant activity	GO:0005576//extracellular region	ko05323//Rheumatoid arthritis;ko04060//Cytokine-cytokine receptor interaction;ko04672//Intestinal immune network for IgA production;ko04064//NF-kappa B signaling pathway;ko04670//Leukocyte transendothelial migration;ko04360//Axon guidance;ko04062//Chemokine signaling pathway
Unigene27189_All	677	967	2999	81.6484	226.8224	1.4741	Up	1.9840e-193	1.8275e-191	gi|47229523|emb|CAF99511.1|	386.0	8e-106	unnamed protein product [Tetraodon nigroviridis]	gi|112420955|gb|BT027771.1|	731	0.0	Gasterosteus aculeatus clone CNB14-B10 mRNA sequence	sp|Q7ZV55|EIF3I_DANRE	372	4e-103	Eukaryotic translation initiation factor 3 subunit I OS=Danio rerio GN=eif3i PE=2 SV=1	MA2525	65.5	8e-11	COG2319	FOG: WD40 repeat	K03246	1e-102	372	dre:406263	translation initiation factor 3 subunit I	GO:0006413//translational initiation	GO:0003743//translation initiation factor activity	GO:0005852//eukaryotic translation initiation factor 3 complex	ko03013//RNA transport
Unigene3183_All	2256	1596	414	40.4393	9.3964	-2.1056	Down	6.7468e-193	6.2042e-191	gi|348522596|ref|XP_003448810.1|	743.0	0.0	PREDICTED: calreticulin-like isoform 1 [Oreochromis niloticus]	gi|112420318|gb|BT027135.1|	1205	0.0	Gasterosteus aculeatus clone CFW179-A10 mRNA sequence	sp|P15253|CALR_RABIT	620	3e-177	Calreticulin OS=Oryctolagus cuniculus GN=CALR PE=1 SV=1	--	--	--	--	--	K08057	0.0	674	dre:321315	calreticulin	GO:0006457//protein folding	GO:0051082//unfolded protein binding;GO:0005509//calcium ion binding	GO:0005783//endoplasmic reticulum	ko04141//Protein processing in endoplasmic reticulum;ko04145//Phagosome;ko04612//Antigen processing and presentation;ko05142//Chagas disease (American trypanosomiasis);ko05166//HTLV-I infection
Unigene4827_All	1514	1519	3963	57.3511	134.0282	1.2246	Up	1.4770e-192	1.3560e-190	gi|334362479|gb|AEG78438.1|	390.2	1e-106	clathrin light chain A [Epinephelus coioides]	gi|334362478|gb|HQ441139.1|	898	0.0	Epinephelus coioides clathrin light chain A mRNA, complete cds	sp|O08585|CLCA_MOUSE	281	2e-75	Clathrin light chain A OS=Mus musculus GN=Clta PE=1 SV=2	--	--	--	--	--	K04644	1e-91	337	dre:406318	clathrin light chain A	GO:0016192//vesicle-mediated transport;GO:0006886//intracellular protein transport	GO:0005198//structural molecule activity	GO:0030132//clathrin coat of coated pit;GO:0030130//clathrin coat of trans-Golgi network vesicle	ko04721//Synaptic vesicle cycle;ko04142//Lysosome;ko05016//Huntington's disease;ko04144//Endocytosis;ko04961//Endocrine and other factor-regulated calcium reabsorption;ko05100//Bacterial invasion of epithelial cells
Unigene10346_All	1188	3298	1526	158.6880	65.7713	-1.2707	Down	1.6748e-192	1.5351e-190	gi|348521019|ref|XP_003448024.1|	381.3	5e-104	PREDICTED: group XIIB secretory phospholipase A2-like protein-like [Oreochromis niloticus]	gi|348521018|ref|XM_003447976.1|	533	1e-148	PREDICTED: Oreochromis niloticus group XIIB secretory phospholipase A2-like protein-like (LOC100702365), mRNA	sp|Q9BX93|PG12B_HUMAN	294	3e-79	Group XIIB secretory phospholipase A2-like protein OS=Homo sapiens GN=PLA2G12B PE=1 SV=2	--	--	--	--	--	K01047	3e-80	299	mcc:708031	phospholipase A2 [EC:3.1.1.4]	GO:0016042//lipid catabolic process	GO:0005509//calcium ion binding;GO:0004623//phospholipase A2 activity	GO:0005576//extracellular region	ko01100//Metabolic pathways;ko00590//Arachidonic acid metabolism;ko00591//Linoleic acid metabolism;ko04975//Fat digestion and absorption;ko04972//Pancreatic secretion;ko00565//Ether lipid metabolism;ko00592//alpha-Linolenic acid metabolism;ko00564//Glycerophospholipid metabolism;ko05145//Toxoplasmosis;ko04726//Serotonergic synapse;ko04724//Glutamatergic synapse;ko04270//Vascular smooth muscle con…
Unigene3404_All	2500	166	1298	3.7956	26.5848	2.8082	Up	6.8136e-192	6.2349e-190	gi|432945321|ref|XP_004083540.1|	958.4	0.0	PREDICTED: solute carrier family 22 member 16-like [Oryzias latipes]	gi|348524858|ref|XM_003449892.1|	589	1e-164	PREDICTED: Oreochromis niloticus solute carrier family 22 member 16-like (LOC100703086), mRNA	sp|Q66KG0|S22AG_XENLA	653	0.0	Solute carrier family 22 member 16 OS=Xenopus laevis GN=slc22a16 PE=2 SV=2	SMa1447	132	3e-30	COG0477	Permeases of the major facilitator superfamily	K08212	0.0	859	dre:557279	MFS transporter, OCT family, solute carrier family 22 (organic cation transporter), member 16	GO:0055085//transmembrane transport	GO:0022857//transmembrane transporter activity	GO:0016021//integral to membrane	--
CL1344.Contig2_All	3984	992	122	14.2332	1.5680	-3.1823	Down	8.6181e-192	7.8733e-190	gi|47227344|emb|CAF96893.1|	43.9	1e-110	unnamed protein product [Tetraodon nigroviridis]	gi|348510262|ref|XM_003442617.1|	833	0.0	PREDICTED: Oreochromis niloticus ADP-ribosylation factor-like protein 8B-like (LOC100691615), mRNA	sp|Q66HA6|ARL8B_RAT	374	7e-103	ADP-ribosylation factor-like protein 8B OS=Rattus norvegicus GN=Arl8b PE=2 SV=1	YDL137w	118	9e-26	COG1100	GTPase SAR1 and related small G proteins	K07956	2e-102	375	ssc:100515580	ADP-ribosylation factor-like 8B	GO:0051301//cell division;GO:0006184//GTP catabolic process;GO:0007264//small GTPase mediated signal transduction;GO:0007067//mitosis;GO:0007059//chromosome segregation	GO:0005525//GTP binding;GO:0043014//alpha-tubulin binding;GO:0019003//GDP binding;GO:0048487//beta-tubulin binding;GO:0003924//GTPase activity	GO:0005765//lysosomal membrane;GO:0031902//late endosome membrane;GO:0051233//spindle midzone;GO:0030496//midbody	--
Unigene17890_All	635	628	7	56.5322	0.5644	-6.6462	Down	2.9510e-191	2.6916e-189	gi|295003880|gb|ADF59545.1|	193.7	5e-48	kisspeptin [Epinephelus bruneus]	gi|370991001|dbj|AB632369.1|	319	9e-84	Pagrus major kiss2 mRNA for kisspeptin2, complete cds	--	--	--	--	--	--	--	--	--	--	--	--	--	--	-	-	-	--
Unigene22606_All	2994	388	1830	7.4078	31.2966	2.0789	Up	3.1012e-190	2.8240e-188	gi|348505679|ref|XP_003440388.1|	1063.5	0.0	PREDICTED: epidermal growth factor receptor kinase substrate 8-like protein 2-like [Oreochromis niloticus]	gi|348505678|ref|XM_003440340.1|	1292	0.0	PREDICTED: Oreochromis niloticus epidermal growth factor receptor kinase substrate 8-like protein 2-like (LOC100712175), mRNA	sp|Q99K30|ES8L2_MOUSE	743	0.0	Epidermal growth factor receptor kinase substrate 8-like protein 2 OS=Mus musculus GN=Eps8l2 PE=1 SV=1	--	--	--	--	--	K04438	3e-06	55.1	nvi:100119269	proto-oncogene C-crk	GO:0016601//Rac protein signal transduction	GO:0051015//actin filament binding	GO:0001726//ruffle	ko04910//Insulin signaling pathway;ko05130//Pathogenic Escherichia coli infection;ko05100//Bacterial invasion of epithelial cells;ko04010//MAPK signaling pathway;ko05131//Shigellosis;ko05211//Renal cell carcinoma;ko04666//Fc gamma R-mediated phagocytosis;ko04360//Axon guidance;ko04722//Neurotrophin signaling pathway;ko05220//Chronic myeloid leukemia;ko04810//Regulation of actin cytoskeleton;ko045…
Unigene16832_All	2277	1434	334	35.9995	7.5107	-2.2610	Down	9.9478e-190	9.0439e-188	gi|432853068|ref|XP_004067524.1|	823.5	0.0	PREDICTED: dnaJ homolog subfamily A member 2-like [Oryzias latipes]	gi|348500397|ref|XM_003437712.1|	1306	0.0	PREDICTED: Oreochromis niloticus dnaJ homolog subfamily A member 2-like (LOC100703393), mRNA	sp|O60884|DNJA2_HUMAN	731	0.0	DnaJ homolog subfamily A member 2 OS=Homo sapiens GN=DNAJA2 PE=1 SV=1	SPBC1734.11	393	8e-109	COG0484	DnaJ-class molecular chaperone with C-terminal Zn finger domain	K09503	0.0	782	dre:406814	DnaJ homolog subfamily A member 2	GO:0006457//protein folding;GO:0008284//positive regulation of cell proliferation;GO:0009408//response to heat	GO:0046872//metal ion binding;GO:0031072//heat shock protein binding;GO:0005524//ATP binding;GO:0051082//unfolded protein binding	GO:0016020//membrane	ko04141//Protein processing in endoplasmic reticulum
Unigene11338_All	783	914	96	66.7259	6.2778	-3.4099	Down	1.5662e-188	1.4193e-186	gi|348544779|ref|XP_003459858.1|	189.1	1e-46	PREDICTED: ATP-binding cassette sub-family F member 1-like [Oreochromis niloticus]	gi|348544778|ref|XM_003459810.1|	113	1e-21	PREDICTED: Oreochromis niloticus ATP-binding cassette sub-family F member 1-like (LOC100693495), mRNA	sp|Q6MG08|ABCF1_RAT	133	4e-31	ATP-binding cassette sub-family F member 1 OS=Rattus norvegicus GN=Abcf1 PE=1 SV=1	SPAC140.02	63.2	5e-10	COG0724	RNA-binding proteins (RRM domain)	K06184	4e-46	185	dre:406467	ATP-binding cassette, subfamily F, member 1	GO:0006412//translation	GO:0016887//ATPase activity;GO:0005524//ATP binding	GO:0005840//ribosome	--
CL1244.Contig1_All	2916	4496	2453	88.1350	43.0733	-1.0329	Down	4.6996e-188	4.2519e-186	gi|348504564|ref|XP_003439831.1|	528.9	6e-148	PREDICTED: proproteinase E-like [Oreochromis niloticus]	gi|348504563|ref|XM_003439783.1|	763	0.0	PREDICTED: Oreochromis niloticus proproteinase E-like (LOC100698021), mRNA	sp|Q9CQ52|CEL3B_MOUSE	342	3e-93	Chymotrypsin-like elastase family member 3B OS=Mus musculus GN=Cela3b PE=2 SV=1	VC1649	102	5e-21	COG5640	Secreted trypsin-like serine protease	K01345	2e-94	347	cfa:478196	pancreatic endopeptidase E [EC:3.4.21.70]	GO:0006508//proteolysis	GO:0004252//serine-type endopeptidase activity	-	ko04972//Pancreatic secretion;ko04974//Protein digestion and absorption
Unigene1637_All	2035	1400	322	39.3254	8.1019	-2.2791	Down	4.1750e-187	3.7591e-185	gi|357640317|gb|AET87106.1|	379.8	3e-103	suppressor of cytokine signaling 3 [Perca flavescens]	gi|357640316|gb|HQ696607.1|	888	0.0	Perca flavescens suppressor of cytokine signaling 3 (SOCS-3) mRNA, complete cds	sp|Q90X67|SOCS3_CHICK	261	5e-69	Suppressor of cytokine signaling 3 OS=Gallus gallus GN=SOCS3 PE=2 SV=1	--	--	--	--	--	K04696	1e-80	301	dre:406596	suppressor of cytokine signaling 3	GO:0060706//cell differentiation involved in embryonic placenta development;GO:0035556//intracellular signal transduction;GO:0009968//negative regulation of signal transduction;GO:0060042//retina morphogenesis in camera-type eye;GO:0016567//protein ubiquitination	-	-	ko04920//Adipocytokine signaling pathway;ko04910//Insulin signaling pathway;ko05168//Herpes simplex infection;ko05164//Influenza A;ko04930//Type II diabetes mellitus;ko05160//Hepatitis C;ko04380//Osteoclast differentiation;ko04630//Jak-STAT signaling pathway;ko04120//Ubiquitin mediated proteolysis
Unigene16721_All	2231	1026	3061	26.2880	70.2525	1.4181	Up	2.0281e-186	1.8231e-184	gi|348503766|ref|XP_003439434.1|	978.4	0.0	PREDICTED: dihydrolipoyl dehydrogenase, mitochondrial-like [Oreochromis niloticus]	gi|348503765|ref|XM_003439386.1|	1792	0.0	PREDICTED: Oreochromis niloticus dihydrolipoyl dehydrogenase, mitochondrial-like (LOC100705559), mRNA	sp|Q8CIZ7|DLDH_CRIGR	860	0.0	Dihydrolipoyl dehydrogenase, mitochondrial OS=Cricetulus griseus GN=DLD PE=2 SV=1	SPAC1002.09c	553	5e-157	COG1249	Pyruvate/2-oxoglutarate dehydrogenase complex, dihydrolipoamide dehydrogenase (E3) component, and related enzymes	K00382	0.0	939	dre:399479	dihydrolipoamide dehydrogenase [EC:1.8.1.4]	GO:0007369//gastrulation;GO:0045454//cell redox homeostasis;GO:0048240//sperm capacitation;GO:0006508//proteolysis;GO:0006120//mitochondrial electron transport, NADH to ubiquinone;GO:0042391//regulation of membrane potential	GO:0050660//flavin adenine dinucleotide binding;GO:0004148//dihydrolipoyl dehydrogenase activity	GO:0043159//acrosomal matrix;GO:0005759//mitochondrial matrix;GO:0005634//nucleus	ko01100//Metabolic pathways;ko00620//Pyruvate metabolism;ko00260//Glycine, serine and threonine metabolism;ko00280//Valine, leucine and isoleucine degradation;ko00010//Glycolysis / Gluconeogenesis;ko00020//Citrate cycle (TCA cycle)
Unigene30776_All	5529	2381	915	24.6163	8.4737	-1.5385	Down	4.0112e-186	3.6000e-184	gi|410905549|ref|XP_003966254.1|	2182.5	0.0	PREDICTED: complement C4-like [Takifugu rubripes]	gi|348533963|ref|XM_003454426.1|	266	1e-66	PREDICTED: Oreochromis niloticus complement C4-like (LOC100703919), mRNA	sp|P0C0L5|CO4B_HUMAN	939	0.0	Complement C4-B OS=Homo sapiens GN=C4B PE=1 SV=1	TM0984	65.5	1e-09	COG2373	Large extracellular alpha-helical protein	K03989	0.0	1535	dre:794635	complement component 4	GO:0006952//defense response;GO:0006956//complement activation	-	-	ko05150//Staphylococcus aureus infection;ko05322//Systemic lupus erythematosus;ko04610//Complement and coagulation cascades;ko05133//Pertussis
CL1260.Contig2_All	933	603	6	36.9441	0.3293	-6.8098	Down	6.6631e-185	5.9706e-183	--	--	--	--	gi|374428415|emb|FQ310507.3|	115	4e-22	Dicentrarchus labrax chromosome sequence corresponding to linkage group 1, bottom part, complete sequence	--	--	--	--	--	--	--	--	--	--	--	--	--	--	-	-	-	--
Unigene13545_All	2605	1406	332	30.8523	6.5257	-2.2412	Down	4.6767e-184	4.1840e-182	gi|348527068|ref|XP_003451041.1|	769.6	0.0	PREDICTED: endoplasmic reticulum resident protein 44-like [Oreochromis niloticus]	gi|348527067|ref|XM_003450993.1|	1394	0.0	PREDICTED: Oreochromis niloticus endoplasmic reticulum resident protein 44-like (LOC100711128), mRNA	sp|Q3T0L2|ERP44_BOVIN	653	0.0	Endoplasmic reticulum resident protein 44 OS=Bos taurus GN=ERP44 PE=2 SV=1	SPAC1F5.02	96.3	2e-19	COG0526	Thiol-disulfide isomerase and thioredoxins	K09582	4e-21	104	rno:116598	protein disulfide-isomerase A4 [EC:5.3.4.1]	GO:0045454//cell redox homeostasis	-	-	ko04141//Protein processing in endoplasmic reticulum;ko05110//Vibrio cholerae infection
CL3042.Contig2_All	1281	258	1497	11.5128	59.8371	2.3778	Up	9.4045e-184	8.4003e-182	gi|348543279|ref|XP_003459111.1|	755.0	0.0	PREDICTED: alanine--glyoxylate aminotransferase 2-like 1-like [Oreochromis niloticus]	gi|348543278|ref|XM_003459063.1|	1118	0.0	PREDICTED: Oreochromis niloticus alanine--glyoxylate aminotransferase 2-like 1-like (LOC100692124), mRNA	sp|Q7SY54|AT2L1_DANRE	689	0.0	Ethanolamine-phosphate phospho-lyase OS=Danio rerio GN=agxt2l1 PE=2 SV=1	SMb20973_3	420	3e-117	COG0160	4-aminobutyrate aminotransferase and related aminotransferases	K14286	0.0	689	dre:393421	alanine-glyoxylate aminotransferase 2-like [EC:2.6.1.-]	GO:0035162//embryonic hemopoiesis;GO:0008152//metabolic process	GO:0030170//pyridoxal phosphate binding;GO:0050459//ethanolamine-phosphate phospho-lyase activity;GO:0008483//transaminase activity	GO:0005739//mitochondrion	--
Unigene13918_All	2558	2040	703	45.5868	14.0719	-1.6958	Down	1.0294e-183	9.1803e-182	gi|348517172|ref|XP_003446109.1|	420.6	2e-115	PREDICTED: transmembrane emp24 domain-containing protein 7-like [Oreochromis niloticus]	gi|348517171|ref|XM_003446061.1|	765	0.0	PREDICTED: Oreochromis niloticus transmembrane emp24 domain-containing protein 7-like (LOC100701005), mRNA	sp|D3ZTX0|TMED7_RAT	358	3e-98	Transmembrane emp24 domain-containing protein 7 OS=Rattus norvegicus GN=Tmed7 PE=1 SV=1	--	--	--	--	--	K14825	6e-99	362	dre:405848	protein ERP2	GO:0015031//protein transport	-	GO:0005789//endoplasmic reticulum membrane;GO:0030663//COPI-coated vesicle membrane;GO:0033116//endoplasmic reticulum-Golgi intermediate compartment membrane;GO:0012507//ER to Golgi transport vesicle membrane;GO:0016021//integral to membrane	--
CL3479.Contig2_All	1766	2542	1039	82.2801	30.1247	-1.4496	Down	7.6665e-182	6.8261e-180	gi|328677157|gb|AEB31301.1|	70.9	2e-10	hypothetical protein [Epinephelus bruneus]	gi|116744976|gb|DQ850719.1|	83.8	3e-12	Lithognathus mormyrus clone lmos9p04f07 mRNA sequence	--	--	--	--	--	--	--	--	--	--	--	--	--	--	-	-	-	--
CL427.Contig3_All	2341	650	2322	15.8716	50.7877	1.6780	Up	7.4318e-181	6.6066e-179	gi|315570434|gb|ADU33222.1|	48.9	3e-14	complement component c3 [Epinephelus coioides]	gi|315570433|gb|HQ259061.1|	91.7	1e-14	Epinephelus coioides complement component c3 mRNA, complete cds	--	--	--	--	--	--	--	--	--	--	--	--	--	--	-	-	-	--
Unigene24259_All	956	2147	4894	128.3760	262.1224	1.0299	Up	3.2243e-180	2.8572e-178	--	--	--	--	gi|374428416|emb|FQ310508.3|	73.8	1e-09	Dicentrarchus labrax chromosome sequence corresponding to linkage group 18, complete sequence	--	--	--	--	--	--	--	--	--	--	--	--	--	--	-	-	-	--
Unigene8026_All	820	617	12	43.0112	0.7493	-5.8430	Down	4.2116e-180	3.7262e-178	gi|229367702|gb|ACQ58831.1|	208.4	3e-52	Cytochrome c-b [Anoplopoma fimbria]	gi|348519648|ref|XM_003447294.1|	238	4e-59	PREDICTED: Oreochromis niloticus cytochrome c-b-like (LOC100696271), mRNA	sp|Q6IQM2|CYC_DANRE	203	4e-52	Cytochrome c OS=Danio rerio GN=cyc PE=3 SV=3	SPCC191.07	157	2e-38	COG3474	Cytochrome c2	K08738	1e-51	203	dre:415158	cytochrome c	GO:0022900//electron transport chain	GO:0009055//electron carrier activity;GO:0005506//iron ion binding;GO:0020037//heme binding	GO:0005758//mitochondrial intermembrane space;GO:0070469//respiratory chain	ko05134//Legionellosis;ko05012//Parkinson's disease;ko05152//Tuberculosis;ko05014//Amyotrophic lateral sclerosis (ALS);ko05010//Alzheimer's disease;ko05145//Toxoplasmosis;ko05416//Viral myocarditis;ko05016//Huntington's disease;ko04210//Apoptosis;ko05168//Herpes simplex infection;ko05164//Influenza A;ko04115//p53 signaling pathway;ko05210//Colorectal cancer;ko05222//Small cell lung cancer;ko05200…
Unigene4120_All	2466	1255	263	29.0911	5.4609	-2.4134	Down	6.7301e-180	5.9452e-178	gi|432961037|ref|XP_004086544.1|	933.7	0.0	PREDICTED: histidine--tRNA ligase, cytoplasmic-like isoform 1 [Oryzias latipes]	gi|348533733|ref|XM_003454312.1|	1419	0.0	PREDICTED: Oreochromis niloticus histidyl-tRNA synthetase, cytoplasmic-like, transcript variant 1 (LOC100695771), mRNA	sp|P70076|SYHC_TAKRU	874	0.0	Histidine--tRNA ligase, cytoplasmic OS=Takifugu rubripes GN=hars PE=3 SV=1	SPBC2G2.12	533	4e-151	COG0124	Histidyl-tRNA synthetase	K01892	0.0	795	gga:416132	histidyl-tRNA synthetase [EC:6.1.1.21]	GO:0006427//histidyl-tRNA aminoacylation	GO:0005524//ATP binding;GO:0004821//histidine-tRNA ligase activity	GO:0005737//cytoplasm	ko00970//Aminoacyl-tRNA biosynthesis
CL785.Contig5_All	1111	0	643	0.0000	29.6343	14.8550	Up	2.5679e-179	2.2649e-177	gi|225580|prf||1306412A	223.4	1e-56	storage protein C72	--	--	--	--	--	--	--	--	--	--	--	--	--	--	--	--	--	--	-	-	-	--
CL169.Contig1_All	1340	1890	628	80.6245	23.9968	-1.7484	Down	8.4225e-178	7.4168e-176	gi|226731845|gb|ACO82019.1|	384.0	9e-105	diablo-like protein [Perca flavescens]	gi|226731844|gb|FJ826523.1|	559	1e-155	Perca flavescens diablo-like protein mRNA, complete cds	sp|Q9JIQ3|DBLOH_MOUSE	163	7e-40	Diablo homolog, mitochondrial OS=Mus musculus GN=Diablo PE=1 SV=2	--	--	--	--	--	K10522	1e-72	274	dre:393317	diablo	GO:0042981//regulation of apoptotic process	-	-	--
CL3851.Contig1_All	3072	1493	396	27.7810	6.6004	-2.0735	Down	4.7756e-177	4.1988e-175	gi|348515505|ref|XP_003445280.1|	543.1	3e-152	PREDICTED: surfeit locus protein 4-like [Oreochromis niloticus]	gi|348515504|ref|XM_003445232.1|	1080	0.0	PREDICTED: Oreochromis niloticus surfeit locus protein 4-like (LOC100701277), mRNA	sp|O57590|SURF4_TAKRU	531	4e-150	Surfeit locus protein 4 OS=Takifugu rubripes GN=surf4 PE=3 SV=1	SPCC970.06	166	2e-40	COG2259	Predicted membrane protein	--	--	--	--	--	GO:0010638//positive regulation of organelle organization;GO:0007030//Golgi organization;GO:0034498//early endosome to Golgi transport;GO:0032527//protein exit from endoplasmic reticulum	GO:0005515//protein binding	GO:0000139//Golgi membrane;GO:0005789//endoplasmic reticulum membrane;GO:0033116//endoplasmic reticulum-Golgi intermediate compartment membrane;GO:0016021//integral to membrane	--
Unigene30550_All	1187	2414	972	116.2509	41.9289	-1.4712	Down	1.2327e-176	1.0804e-174	gi|317418554|emb|CBN80592.1|	535.4	2e-150	Ribophorin II [Dicentrarchus labrax]	gi|323649933|gb|HQ206455.1|	1118	0.0	Perca flavescens clone Pf_1240 ribophorin II (RPN2) mRNA, partial cds	sp|Q5RBM1|RPN2_PONAB	449	6e-126	Dolichyl-diphosphooligosaccharide--protein glycosyltransferase subunit 2 OS=Pongo abelii GN=RPN2 PE=2 SV=1	--	--	--	--	--	K12667	8e-138	490	dre:335985	oligosaccharyltransferase complex subunit delta (ribophorin II)	GO:0018279//protein N-linked glycosylation via asparagine	GO:0004579//dolichyl-diphosphooligosaccharide-protein glycotransferase activity	GO:0008250//oligosaccharyltransferase complex	ko01100//Metabolic pathways;ko04141//Protein processing in endoplasmic reticulum;ko00510//N-Glycan biosynthesis
Unigene11337_All	1792	1157	223	36.9067	6.3718	-2.5341	Down	1.0624e-175	9.2684e-174	gi|317419987|emb|CBN82023.1|	766.9	0.0	Ubiquitin-like modifier-activating enzyme 5 [Dicentrarchus labrax]	gi|348503425|ref|XM_003439217.1|	1261	0.0	PREDICTED: Oreochromis niloticus ubiquitin-like modifier-activating enzyme 5-like (LOC100705655), mRNA	sp|Q3KQ23|UBA5_XENLA	669	0.0	Ubiquitin-like modifier-activating enzyme 5 OS=Xenopus laevis GN=uba5 PE=2 SV=1	Ta0844	98.2	4e-20	COG0476	Dinucleotide-utilizing enzymes involved in molybdopterin and thiamine biosynthesis family 2	K12164	0.0	706	dre:386712	ubiquitin-like modifier-activating enzyme 5	GO:0071569//protein ufmylation;GO:0055114//oxidation-reduction process	GO:0046872//metal ion binding;GO:0005515//protein binding;GO:0071566//UFM1 activating enzyme activity;GO:0005524//ATP binding;GO:0016616//oxidoreductase activity, acting on the CH-OH group of donors, NAD or NADP as acceptor;GO:0048037//cofactor binding	GO:0005737//cytoplasm;GO:0016235//aggresome;GO:0005634//nucleus	--
CL334.Contig2_All	2994	983	2907	18.7677	49.7154	1.4054	Up	8.7544e-175	7.6135e-173	gi|410923595|ref|XP_003975267.1|	1109.8	0.0	PREDICTED: long-chain-fatty-acid--CoA ligase ACSBG2-like [Takifugu rubripes]	gi|410923594|ref|XM_003975218.1|	1041	0.0	PREDICTED: Takifugu rubripes long-chain-fatty-acid--CoA ligase ACSBG2-like (LOC101073255), mRNA	sp|Q7ZYC4|ACBG2_XENLA	908	0.0	Long-chain-fatty-acid--CoA ligase ACSBG2 OS=Xenopus laevis GN=acsbg2 PE=2 SV=1	AF0200	259	2e-68	COG1022	Long-chain acyl-CoA synthetases (AMP-forming)	K15013	0.0	911	xtr:100158533	long-chain-fatty-acid--CoA ligase ACSBG [EC:6.2.1.3]	GO:0001676//long-chain fatty acid metabolic process	GO:0004467//long-chain fatty acid-CoA ligase activity;GO:0005524//ATP binding	GO:0005737//cytoplasm	ko01100//Metabolic pathways;ko00071//Fatty acid metabolism;ko03320//PPAR signaling pathway;ko04920//Adipocytokine signaling pathway
[truncated: 7,081 more rows]
